# Supplementary material for: Using Multiplex Amplicon PCR Technology to Efficiently and Timely Generate Rift Valley Fever Virus Sequence Data for Genomic Surveillance
Source: Viruses. 2023 Feb 9;15(2):477. doi: 10.3390/v15020477 (PMC9961268; doi:10.3390/v15020477)
Supplement: Supplementary file 1 [file viruses-15-00477-s001.zip]

Archive with 2 entries (2 files):
- SNPs_per_treatment_per_segment.xls
- viruses-2188366-Supplementary_materials.pdf
