# Supplementary material for: Using Multiplex Amplicon PCR Technology to Efficiently and Timely Generate Rift Valley Fever Virus Sequence Data for Genomic Surveillance
Source: Viruses. 2023 Feb 9;15(2):477. doi: 10.3390/v15020477 (PMC9961268; doi:10.3390/v15020477)
Supplement: Supplementary file 1 [file viruses-15-00477-s001.zip › SNPs_per_treatment_per_segment.xls]

## Sheet: amPCRe.L.segment.SNPs
chrom	pos	ref	alt	gene_name	biotype	trv_type	nucleotide.change	amino.acid.change	featureid	aa.pos
NC_014397.1	366	T	C	cds-YP_003848704.1	protein_coding	synonymous_variant	c.348T>C	Thr116Thr	RdRp	123
NC_014397.1	507	T	C	cds-YP_003848704.1	protein_coding	synonymous_variant	c.489T>C	Tyr163Tyr	RdRp	170
NC_014397.1	516	T	C	cds-YP_003848704.1	protein_coding	synonymous_variant	c.498T>C	Ser166Ser	RdRp	173
NC_014397.1	519	T	C	cds-YP_003848704.1	protein_coding	synonymous_variant	c.501T>C	Ala167Ala	RdRp	174
NC_014397.1	544	C	T	cds-YP_003848704.1	protein_coding	synonymous_variant	c.526C>T	Leu176Leu	RdRp	182
NC_014397.1	621	G	A	cds-YP_003848704.1	protein_coding	synonymous_variant	c.603G>A	Arg201Arg	RdRp	208
NC_014397.1	627	G	A	cds-YP_003848704.1	protein_coding	synonymous_variant	c.609G>A	Leu203Leu	RdRp	210
NC_014397.1	630	C	T	cds-YP_003848704.1	protein_coding	synonymous_variant	c.612C>T	Phe204Phe	RdRp	211
NC_014397.1	642	A	T	cds-YP_003848704.1	protein_coding	synonymous_variant	c.624A>T	Ser208Ser	RdRp	215
NC_014397.1	744	C	T	cds-YP_003848704.1	protein_coding	synonymous_variant	c.726C>T	Phe242Phe	RdRp	249
NC_014397.1	753	A	G	cds-YP_003848704.1	protein_coding	synonymous_variant	c.735A>G	Glu245Glu	RdRp	252
NC_014397.1	764	G	A	cds-YP_003848704.1	protein_coding	missense_variant	c.746G>A	Arg249Lys	RdRp	256
NC_014397.1	801	G	A	cds-YP_003848704.1	protein_coding	synonymous_variant	c.783G>A	Thr261Thr	RdRp	268
NC_014397.1	822	A	C	cds-YP_003848704.1	protein_coding	synonymous_variant	c.804A>C	Leu268Leu	RdRp	275
NC_014397.1	851	G	A	cds-YP_003848704.1	protein_coding	missense_variant	c.833G>A	Ser278Asn	RdRp	285
NC_014397.1	855	C	T	cds-YP_003848704.1	protein_coding	synonymous_variant	c.837C>T	Ser279Ser	RdRp	286
NC_014397.1	876	T	C	cds-YP_003848704.1	protein_coding	synonymous_variant	c.858T>C	As86Asp	RdRp	293
NC_014397.1	879	G	A	cds-YP_003848704.1	protein_coding	synonymous_variant	c.861G>A	Lys287Lys	RdRp	294
NC_014397.1	881	C	T	cds-YP_003848704.1	protein_coding	missense_variant	c.863C>T	Ala288Val	RdRp	295
NC_014397.1	922	G	A	cds-YP_003848704.1	protein_coding	missense_variant	c.904G>A	Val302Ile	RdRp	308
NC_014397.1	1009	C	T	cds-YP_003848704.1	protein_coding	synonymous_variant	c.991C>T	Leu331Leu	RdRp	337
NC_014397.1	1014	C	T	cds-YP_003848704.1	protein_coding	synonymous_variant	c.996C>T	Ser332Ser	RdRp	339
NC_014397.1	1020	T	C	cds-YP_003848704.1	protein_coding	synonymous_variant	c.1002T>C	His334His	RdRp	341
NC_014397.1	1026	C	T	cds-YP_003848704.1	protein_coding	synonymous_variant	c.1008C>T	Val336Val	RdRp	343
NC_014397.1	1038	T	C	cds-YP_003848704.1	protein_coding	synonymous_variant	c.1020T>C	As40Asp	RdRp	347
NC_014397.1	1041	G	A	cds-YP_003848704.1	protein_coding	synonymous_variant	c.1023G>A	Leu341Leu	RdRp	348
NC_014397.1	1057	C	T	cds-YP_003848704.1	protein_coding	synonymous_variant	c.1039C>T	Leu347Leu	RdRp	353
NC_014397.1	1063	G	A	cds-YP_003848704.1	protein_coding	missense_variant	c.1045G>A	Val349Met	RdRp	355
NC_014397.1	1065	G	A	cds-YP_003848704.1	protein_coding	synonymous_variant	c.1047G>A	Val349Val	RdRp	356
NC_014397.1	1090	T	C	cds-YP_003848704.1	protein_coding	synonymous_variant	c.1072T>C	Leu358Leu	RdRp	364
NC_014397.1	1119	C	T	cds-YP_003848704.1	protein_coding	synonymous_variant	c.1101C>T	Asn367Asn	RdRp	374
NC_014397.1	1227	C	T	cds-YP_003848704.1	protein_coding	synonymous_variant	c.1209C>T	His403His	RdRp	410
NC_014397.1	1250	G	A	cds-YP_003848704.1	protein_coding	missense_variant	c.1232G>A	Ser411Asn	RdRp	418
NC_014397.1	1290	T	C	cds-YP_003848704.1	protein_coding	synonymous_variant	c.1272T>C	His424His	RdRp	431
NC_014397.1	1311	A	G	cds-YP_003848704.1	protein_coding	synonymous_variant	c.1293A>G	Gln431Gln	RdRp	438
NC_014397.1	1323	C	T	cds-YP_003848704.1	protein_coding	synonymous_variant	c.1305C>T	As35Asp	RdRp	442
NC_014397.1	1332	A	G	cds-YP_003848704.1	protein_coding	synonymous_variant	c.1314A>G	Lys438Lys	RdRp	445
NC_014397.1	1350	C	T	cds-YP_003848704.1	protein_coding	synonymous_variant	c.1332C>T	As44Asp	RdRp	451
NC_014397.1	1353	C	T	cds-YP_003848704.1	protein_coding	synonymous_variant	c.1335C>T	His445His	RdRp	452
NC_014397.1	1354	G	A	cds-YP_003848704.1	protein_coding	missense_variant	c.1336G>A	As46Asn	RdRp	452
NC_014397.1	1419	C	T	cds-YP_003848704.1	protein_coding	synonymous_variant	c.1401C>T	As67Asp	RdRp	474
NC_014397.1	1422	G	A	cds-YP_003848704.1	protein_coding	synonymous_variant	c.1404G>A	Leu468Leu	RdRp	475
NC_014397.1	1427	G	A	cds-YP_003848704.1	protein_coding	missense_variant	c.1409G>A	Ser470Asn	RdRp	477
NC_014397.1	1500	T	C	cds-YP_003848704.1	protein_coding	synonymous_variant	c.1482T>C	Gly494Gly	RdRp	501
NC_014397.1	1509	G	A	cds-YP_003848704.1	protein_coding	synonymous_variant	c.1491G>A	Glu497Glu	RdRp	504
NC_014397.1	1524	C	T	cds-YP_003848704.1	protein_coding	synonymous_variant	c.1506C>T	His502His	RdRp	509
NC_014397.1	1533	C	T	cds-YP_003848704.1	protein_coding	synonymous_variant	c.1515C>T	Phe505Phe	RdRp	512
NC_014397.1	1605	A	G	cds-YP_003848704.1	protein_coding	synonymous_variant	c.1587A>G	Lys529Lys	RdRp	536
NC_014397.1	1626	C	T	cds-YP_003848704.1	protein_coding	synonymous_variant	c.1608C>T	Tyr536Tyr	RdRp	543
NC_014397.1	1695	T	C	cds-YP_003848704.1	protein_coding	synonymous_variant	c.1677T>C	His559His	RdRp	566
NC_014397.1	1710	T	C	cds-YP_003848704.1	protein_coding	synonymous_variant	c.1692T>C	Phe564Phe	RdRp	571
NC_014397.1	1791	A	G	cds-YP_003848704.1	protein_coding	synonymous_variant	c.1773A>G	Leu591Leu	RdRp	598
NC_014397.1	1830	C	T	cds-YP_003848704.1	protein_coding	synonymous_variant	c.1812C>T	Thr604Thr	RdRp	611
NC_014397.1	1932	T	C	cds-YP_003848704.1	protein_coding	synonymous_variant	c.1914T>C	Ser638Ser	RdRp	645
NC_014397.1	2005	G	A	cds-YP_003848704.1	protein_coding	missense_variant	c.1987G>A	Ala663Thr	RdRp	669
NC_014397.1	2061	G	A	cds-YP_003848704.1	protein_coding	synonymous_variant	c.2043G>A	Ser681Ser	RdRp	688
NC_014397.1	2067	A	G	cds-YP_003848704.1	protein_coding	synonymous_variant	c.2049A>G	Pro683Pro	RdRp	690
NC_014397.1	2106	T	C	cds-YP_003848704.1	protein_coding	synonymous_variant	c.2088T>C	Pro696Pro	RdRp	703
NC_014397.1	2151	A	G	cds-YP_003848704.1	protein_coding	synonymous_variant	c.2133A>G	Leu711Leu	RdRp	718
NC_014397.1	2199	G	A	cds-YP_003848704.1	protein_coding	synonymous_variant	c.2181G>A	Lys727Lys	RdRp	734
NC_014397.1	2208	G	A	cds-YP_003848704.1	protein_coding	synonymous_variant	c.2190G>A	Gly730Gly	RdRp	737
NC_014397.1	2307	T	C	cds-YP_003848704.1	protein_coding	synonymous_variant	c.2289T>C	Asn763Asn	RdRp	770
NC_014397.1	2316	A	G	cds-YP_003848704.1	protein_coding	synonymous_variant	c.2298A>G	Glu766Glu	RdRp	773
NC_014397.1	2322	T	C	cds-YP_003848704.1	protein_coding	synonymous_variant	c.2304T>C	Thr768Thr	RdRp	775
NC_014397.1	2331	G	A	cds-YP_003848704.1	protein_coding	synonymous_variant	c.2313G>A	Ser771Ser	RdRp	778
NC_014397.1	2358	C	T	cds-YP_003848704.1	protein_coding	synonymous_variant	c.2340C>T	Ile780Ile	RdRp	787
NC_014397.1	2394	C	T	cds-YP_003848704.1	protein_coding	synonymous_variant	c.2376C>T	Ala792Ala	RdRp	799
NC_014397.1	2406	C	T	cds-YP_003848704.1	protein_coding	synonymous_variant	c.2388C>T	Tyr796Tyr	RdRp	803
NC_014397.1	2421	T	G	cds-YP_003848704.1	protein_coding	synonymous_variant	c.2403T>G	Leu801Leu	RdRp	808
NC_014397.1	2424	C	T	cds-YP_003848704.1	protein_coding	synonymous_variant	c.2406C>T	Pro802Pro	RdRp	809
NC_014397.1	2439	C	T	cds-YP_003848704.1	protein_coding	synonymous_variant	c.2421C>T	Phe807Phe	RdRp	814
NC_014397.1	2448	C	T	cds-YP_003848704.1	protein_coding	synonymous_variant	c.2430C>T	Ser810Ser	RdRp	817
NC_014397.1	2487	G	A	cds-YP_003848704.1	protein_coding	synonymous_variant	c.2469G>A	Leu823Leu	RdRp	830
NC_014397.1	2511	C	T	cds-YP_003848704.1	protein_coding	synonymous_variant	c.2493C>T	Phe831Phe	RdRp	838
NC_014397.1	2520	G	A	cds-YP_003848704.1	protein_coding	synonymous_variant	c.2502G>A	Gln834Gln	RdRp	841
NC_014397.1	2529	C	T	cds-YP_003848704.1	protein_coding	synonymous_variant	c.2511C>T	Asn837Asn	RdRp	844
NC_014397.1	2538	T	A	cds-YP_003848704.1	protein_coding	synonymous_variant	c.2520T>A	Ile840Ile	RdRp	847
NC_014397.1	2547	C	T	cds-YP_003848704.1	protein_coding	synonymous_variant	c.2529C>T	Leu843Leu	RdRp	850
NC_014397.1	2571	G	A	cds-YP_003848704.1	protein_coding	synonymous_variant	c.2553G>A	Leu851Leu	RdRp	858
NC_014397.1	2598	T	C	cds-YP_003848704.1	protein_coding	synonymous_variant	c.2580T>C	Phe860Phe	RdRp	867
NC_014397.1	2628	A	G	cds-YP_003848704.1	protein_coding	synonymous_variant	c.2610A>G	Val870Val	RdRp	877
NC_014397.1	2637	A	G	cds-YP_003848704.1	protein_coding	synonymous_variant	c.2619A>G	Lys873Lys	RdRp	880
NC_014397.1	2697	C	T	cds-YP_003848704.1	protein_coding	synonymous_variant	c.2679C>T	Ser893Ser	RdRp	900
NC_014397.1	2791	C	T	cds-YP_003848704.1	protein_coding	synonymous_variant	c.2773C>T	Leu925Leu	RdRp	931
NC_014397.1	2799	G	A	cds-YP_003848704.1	protein_coding	synonymous_variant	c.2781G>A	Glu927Glu	RdRp	934
NC_014397.1	2823	A	G	cds-YP_003848704.1	protein_coding	synonymous_variant	c.2805A>G	Glu935Glu	RdRp	942
NC_014397.1	2943	C	T	cds-YP_003848704.1	protein_coding	synonymous_variant	c.2925C>T	Ala975Ala	RdRp	982
NC_014397.1	3042	G	A	cds-YP_003848704.1	protein_coding	synonymous_variant	c.3024G>A	Leu1008Leu	RdRp	1015
NC_014397.1	3072	G	A	cds-YP_003848704.1	protein_coding	synonymous_variant	c.3054G>A	Pro1018Pro	RdRp	1025
NC_014397.1	3108	A	G	cds-YP_003848704.1	protein_coding	synonymous_variant	c.3090A>G	Lys1030Lys	RdRp	1037
NC_014397.1	3210	C	T	cds-YP_003848704.1	protein_coding	synonymous_variant	c.3192C>T	Gly1064Gly	RdRp	1071
NC_014397.1	3283	C	T	cds-YP_003848704.1	protein_coding	synonymous_variant	c.3265C>T	Leu1089Leu	RdRp	1095
NC_014397.1	3291	T	C	cds-YP_003848704.1	protein_coding	synonymous_variant	c.3273T>C	Tyr1091Tyr	RdRp	1098
NC_014397.1	3318	C	T	cds-YP_003848704.1	protein_coding	synonymous_variant	c.3300C>T	His1100His	RdRp	1107
NC_014397.1	3321	A	G	cds-YP_003848704.1	protein_coding	synonymous_variant	c.3303A>G	Gln1101Gln	RdRp	1108
NC_014397.1	3327	C	T	cds-YP_003848704.1	protein_coding	synonymous_variant	c.3309C>T	Tyr1103Tyr	RdRp	1110
NC_014397.1	3348	G	A	cds-YP_003848704.1	protein_coding	synonymous_variant	c.3330G>A	Lys1110Lys	RdRp	1117
NC_014397.1	3363	G	A	cds-YP_003848704.1	protein_coding	synonymous_variant	c.3345G>A	Lys1115Lys	RdRp	1122
NC_014397.1	3426	T	C	cds-YP_003848704.1	protein_coding	synonymous_variant	c.3408T>C	Ser1136Ser	RdRp	1143
NC_014397.1	3465	T	C	cds-YP_003848704.1	protein_coding	synonymous_variant	c.3447T>C	Leu1149Leu	RdRp	1156
NC_014397.1	3489	T	C	cds-YP_003848704.1	protein_coding	synonymous_variant	c.3471T>C	Ala1157Ala	RdRp	1164
NC_014397.1	3573	G	A	cds-YP_003848704.1	protein_coding	synonymous_variant	c.3555G>A	Val1185Val	RdRp	1192
NC_014397.1	3579	G	A	cds-YP_003848704.1	protein_coding	synonymous_variant	c.3561G>A	Glu1187Glu	RdRp	1194
NC_014397.1	3630	G	A	cds-YP_003848704.1	protein_coding	synonymous_variant	c.3612G>A	Arg1204Arg	RdRp	1211
NC_014397.1	3642	T	A	cds-YP_003848704.1	protein_coding	synonymous_variant	c.3624T>A	Ala1208Ala	RdRp	1215
NC_014397.1	3675	A	G	cds-YP_003848704.1	protein_coding	synonymous_variant	c.3657A>G	Val1219Val	RdRp	1226
NC_014397.1	3681	C	T	cds-YP_003848704.1	protein_coding	synonymous_variant	c.3663C>T	Arg1221Arg	RdRp	1228
NC_014397.1	3714	T	C	cds-YP_003848704.1	protein_coding	synonymous_variant	c.3696T>C	Val1232Val	RdRp	1239
NC_014397.1	3723	A	G	cds-YP_003848704.1	protein_coding	synonymous_variant	c.3705A>G	Gly1235Gly	RdRp	1242
NC_014397.1	3768	T	C	cds-YP_003848704.1	protein_coding	synonymous_variant	c.3750T>C	Cys1250Cys	RdRp	1257
NC_014397.1	3819	G	A	cds-YP_003848704.1	protein_coding	synonymous_variant	c.3801G>A	Glu1267Glu	RdRp	1274
NC_014397.1	3822	T	C	cds-YP_003848704.1	protein_coding	synonymous_variant	c.3804T>C	Tyr1268Tyr	RdRp	1275
NC_014397.1	3835	C	T	cds-YP_003848704.1	protein_coding	synonymous_variant	c.3817C>T	Leu1273Leu	RdRp	1279
NC_014397.1	3879	T	C	cds-YP_003848704.1	protein_coding	synonymous_variant	c.3861T>C	Asn1287Asn	RdRp	1294
NC_014397.1	3894	A	G	cds-YP_003848704.1	protein_coding	synonymous_variant	c.3876A>G	Gly1292Gly	RdRp	1299
NC_014397.1	4015	G	A	cds-YP_003848704.1	protein_coding	missense_variant	c.3997G>A	Val1333Ile	RdRp	1339
NC_014397.1	4032	G	A	cds-YP_003848704.1	protein_coding	synonymous_variant	c.4014G>A	Thr1338Thr	RdRp	1345
NC_014397.1	4071	C	T	cds-YP_003848704.1	protein_coding	synonymous_variant	c.4053C>T	Ser1351Ser	RdRp	1358
NC_014397.1	4089	T	C	cds-YP_003848704.1	protein_coding	synonymous_variant	c.4071T>C	Ser1357Ser	RdRp	1364
NC_014397.1	4098	G	A	cds-YP_003848704.1	protein_coding	synonymous_variant	c.4080G>A	Lys1360Lys	RdRp	1367
NC_014397.1	4108	T	C	cds-YP_003848704.1	protein_coding	synonymous_variant	c.4090T>C	Leu1364Leu	RdRp	1370
NC_014397.1	4110	G	A	cds-YP_003848704.1	protein_coding	synonymous_variant	c.4092G>A	Leu1364Leu	RdRp	1371
NC_014397.1	4120	T	C	cds-YP_003848704.1	protein_coding	synonymous_variant	c.4102T>C	Leu1368Leu	RdRp	1374
NC_014397.1	4185	C	T	cds-YP_003848704.1	protein_coding	synonymous_variant	c.4167C>T	Pro1389Pro	RdRp	1396
NC_014397.1	4272	T	C	cds-YP_003848704.1	protein_coding	synonymous_variant	c.4254T>C	Val1418Val	RdRp	1425
NC_014397.1	4428	A	G	cds-YP_003848704.1	protein_coding	synonymous_variant	c.4410A>G	Pro1470Pro	RdRp	1477
NC_014397.1	4449	C	T	cds-YP_003848704.1	protein_coding	synonymous_variant	c.4431C>T	Phe1477Phe	RdRp	1484
NC_014397.1	4557	T	C	cds-YP_003848704.1	protein_coding	synonymous_variant	c.4539T>C	Thr1513Thr	RdRp	1520
NC_014397.1	4584	G	A	cds-YP_003848704.1	protein_coding	synonymous_variant	c.4566G>A	Arg1522Arg	RdRp	1529
NC_014397.1	4671	A	G	cds-YP_003848704.1	protein_coding	synonymous_variant	c.4653A>G	Glu1551Glu	RdRp	1558
NC_014397.1	4689	A	G	cds-YP_003848704.1	protein_coding	synonymous_variant	c.4671A>G	Val1557Val	RdRp	1564
NC_014397.1	4698	G	A	cds-YP_003848704.1	protein_coding	synonymous_variant	c.4680G>A	Leu1560Leu	RdRp	1567
NC_014397.1	4704	C	T	cds-YP_003848704.1	protein_coding	synonymous_variant	c.4686C>T	As562Asp	RdRp	1569
NC_014397.1	4749	T	C	cds-YP_003848704.1	protein_coding	synonymous_variant	c.4731T>C	Ile1577Ile	RdRp	1584
NC_014397.1	4788	T	C	cds-YP_003848704.1	protein_coding	synonymous_variant	c.4770T>C	Pro1590Pro	RdRp	1597
NC_014397.1	4812	T	C	cds-YP_003848704.1	protein_coding	synonymous_variant	c.4794T>C	Ala1598Ala	RdRp	1605
NC_014397.1	4815	A	T	cds-YP_003848704.1	protein_coding	synonymous_variant	c.4797A>T	Pro1599Pro	RdRp	1606
NC_014397.1	4836	T	C	cds-YP_003848704.1	protein_coding	synonymous_variant	c.4818T>C	Val1606Val	RdRp	1613
NC_014397.1	4848	T	C	cds-YP_003848704.1	protein_coding	synonymous_variant	c.4830T>C	Ala1610Ala	RdRp	1617
NC_014397.1	4866	T	C	cds-YP_003848704.1	protein_coding	synonymous_variant	c.4848T>C	Asn1616Asn	RdRp	1623
NC_014397.1	4884	T	C	cds-YP_003848704.1	protein_coding	synonymous_variant	c.4866T>C	His1622His	RdRp	1629
NC_014397.1	4887	T	C	cds-YP_003848704.1	protein_coding	synonymous_variant	c.4869T>C	Leu1623Leu	RdRp	1630
NC_014397.1	4953	A	G	cds-YP_003848704.1	protein_coding	synonymous_variant	c.4935A>G	Leu1645Leu	RdRp	1652
NC_014397.1	4968	A	G	cds-YP_003848704.1	protein_coding	synonymous_variant	c.4950A>G	Gln1650Gln	RdRp	1657
NC_014397.1	5061	A	T	cds-YP_003848704.1	protein_coding	synonymous_variant	c.5043A>T	Thr1681Thr	RdRp	1688
NC_014397.1	5067	C	A	cds-YP_003848704.1	protein_coding	synonymous_variant	c.5049C>A	Thr1683Thr	RdRp	1690
NC_014397.1	5070	C	T	cds-YP_003848704.1	protein_coding	synonymous_variant	c.5052C>T	Asn1684Asn	RdRp	1691
NC_014397.1	5079	A	G	cds-YP_003848704.1	protein_coding	synonymous_variant	c.5061A>G	Gly1687Gly	RdRp	1694
NC_014397.1	5121	A	T	cds-YP_003848704.1	protein_coding	synonymous_variant	c.5103A>T	Ile1701Ile	RdRp	1708
NC_014397.1	5157	C	T	cds-YP_003848704.1	protein_coding	synonymous_variant	c.5139C>T	Phe1713Phe	RdRp	1720
NC_014397.1	5187	G	A	cds-YP_003848704.1	protein_coding	synonymous_variant	c.5169G>A	Gln1723Gln	RdRp	1730
NC_014397.1	5199	C	T	cds-YP_003848704.1	protein_coding	synonymous_variant	c.5181C>T	Val1727Val	RdRp	1734
NC_014397.1	5217	T	C	cds-YP_003848704.1	protein_coding	synonymous_variant	c.5199T>C	Ile1733Ile	RdRp	1740
NC_014397.1	5235	T	C	cds-YP_003848704.1	protein_coding	synonymous_variant	c.5217T>C	As739Asp	RdRp	1746
NC_014397.1	5253	A	C	cds-YP_003848704.1	protein_coding	synonymous_variant	c.5235A>C	Leu1745Leu	RdRp	1752
NC_014397.1	5335	A	G	cds-YP_003848704.1	protein_coding	missense_variant	c.5317A>G	Ile1773Val	RdRp	1779
NC_014397.1	5349	A	G	cds-YP_003848704.1	protein_coding	synonymous_variant	c.5331A>G	Gln1777Gln	RdRp	1784
NC_014397.1	5391	C	T	cds-YP_003848704.1	protein_coding	synonymous_variant	c.5373C>T	Ser1791Ser	RdRp	1798
NC_014397.1	5406	G	A	cds-YP_003848704.1	protein_coding	synonymous_variant	c.5388G>A	Arg1796Arg	RdRp	1803
NC_014397.1	5409	G	A	cds-YP_003848704.1	protein_coding	synonymous_variant	c.5391G>A	Gly1797Gly	RdRp	1804
NC_014397.1	5433	C	T	cds-YP_003848704.1	protein_coding	synonymous_variant	c.5415C>T	Phe1805Phe	RdRp	1812
NC_014397.1	5454	G	A	cds-YP_003848704.1	protein_coding	synonymous_variant	c.5436G>A	Lys1812Lys	RdRp	1819
NC_014397.1	5520	G	A	cds-YP_003848704.1	protein_coding	synonymous_variant	c.5502G>A	Glu1834Glu	RdRp	1841
NC_014397.1	5596	C	T	cds-YP_003848704.1	protein_coding	synonymous_variant	c.5578C>T	Leu1860Leu	RdRp	1866
NC_014397.1	5658	G	A	cds-YP_003848704.1	protein_coding	synonymous_variant	c.5640G>A	Glu1880Glu	RdRp	1887
NC_014397.1	5664	G	A	cds-YP_003848704.1	protein_coding	synonymous_variant	c.5646G>A	Val1882Val	RdRp	1889
NC_014397.1	5727	A	G	cds-YP_003848704.1	protein_coding	synonymous_variant	c.5709A>G	Val1903Val	RdRp	1910
NC_014397.1	5730	C	T	cds-YP_003848704.1	protein_coding	synonymous_variant	c.5712C>T	Ala1904Ala	RdRp	1911
NC_014397.1	5735	A	G	cds-YP_003848704.1	protein_coding	missense_variant	c.5717A>G	Lys1906Arg	RdRp	1913
NC_014397.1	5784	G	A	cds-YP_003848704.1	protein_coding	synonymous_variant	c.5766G>A	Lys1922Lys	RdRp	1929
NC_014397.1	5841	A	G	cds-YP_003848704.1	protein_coding	synonymous_variant	c.5823A>G	Leu1941Leu	RdRp	1948
NC_014397.1	5916	A	G	cds-YP_003848704.1	protein_coding	synonymous_variant	c.5898A>G	Leu1966Leu	RdRp	1973
NC_014397.1	5934	G	A	cds-YP_003848704.1	protein_coding	synonymous_variant	c.5916G>A	Glu1972Glu	RdRp	1979
NC_014397.1	5955	C	T	cds-YP_003848704.1	protein_coding	synonymous_variant	c.5937C>T	Phe1979Phe	RdRp	1986
NC_014397.1	5964	T	C	cds-YP_003848704.1	protein_coding	synonymous_variant	c.5946T>C	Val1982Val	RdRp	1989
NC_014397.1	5968	G	A	cds-YP_003848704.1	protein_coding	missense_variant	c.5950G>A	As984Asn	RdRp	1990
NC_014397.1	5970	C	T	cds-YP_003848704.1	protein_coding	synonymous_variant	c.5952C>T	As984Asp	RdRp	1991
NC_014397.1	5994	C	T	cds-YP_003848704.1	protein_coding	synonymous_variant	c.5976C>T	Gly1992Gly	RdRp	1999
NC_014397.1	6051	T	C	cds-YP_003848704.1	protein_coding	synonymous_variant	c.6033T>C	His2011His	RdRp	2018
NC_014397.1	6087	T	C	cds-YP_003848704.1	protein_coding	synonymous_variant	c.6069T>C	His2023His	RdRp	2030
NC_014397.1	6093	A	G	cds-YP_003848704.1	protein_coding	synonymous_variant	c.6075A>G	Leu2025Leu	RdRp	2032
NC_014397.1	6174	C	T	cds-YP_003848704.1	protein_coding	synonymous_variant	c.6156C>T	Ser2052Ser	RdRp	2059
NC_014397.1	6183	C	T	cds-YP_003848704.1	protein_coding	synonymous_variant	c.6165C>T	As055Asp	RdRp	2062
NC_014397.1	6237	T	C	cds-YP_003848704.1	protein_coding	synonymous_variant	c.6219T>C	Ile2073Ile	RdRp	2080
NC_014397.1	6255	A	G	cds-YP_003848704.1	protein_coding	synonymous_variant	c.6237A>G	Glu2079Glu	RdRp	2086

## Sheet: amPCRe.M.segment.SNPs
chrom	pos	ref	alt	gene_name	biotype	trv_type	nucleotide.change	amino.acid.change	featureid	aa.pos
NC_014396.1	512	G	A	cds-YP_003848705.1	protein_coding	synonymous_variant	c.33G>A	Lys11Lys	Gn	172
NC_014396.1	515	G	A	cds-YP_003848705.1	protein_coding	synonymous_variant	c.36G>A	Gly12Gly	Gn	173
NC_014396.1	614	A	G	cds-YP_003848705.1	protein_coding	synonymous_variant	c.135A>G	Gly45Gly	Gn	206
NC_014396.1	635	G	A	cds-YP_003848705.1	protein_coding	synonymous_variant	c.156G>A	Ser52Ser	Gn	213
NC_014396.1	656	A	G	cds-YP_003848705.1	protein_coding	synonymous_variant	c.177A>G	Leu59Leu	Gn	220
NC_014396.1	713	T	C	cds-YP_003848705.1	protein_coding	synonymous_variant	c.234T>C	Leu78Leu	Gn	239
NC_014396.1	715	T	A	cds-YP_003848705.1	protein_coding	missense_variant	c.236T>A	Leu79Gln	Gn	239
NC_014396.1	731	C	T	cds-YP_003848705.1	protein_coding	synonymous_variant	c.252C>T	Asn84Asn	Gn	245
NC_014396.1	737	C	T	cds-YP_003848705.1	protein_coding	synonymous_variant	c.258C>T	Cys86Cys	Gn	247
NC_014396.1	752	C	T	cds-YP_003848705.1	protein_coding	synonymous_variant	c.273C>T	Leu91Leu	Gn	252
NC_014396.1	767	C	T	cds-YP_003848705.1	protein_coding	synonymous_variant	c.288C>T	His96His	Gn	257
NC_014396.1	776	T	C	cds-YP_003848705.1	protein_coding	synonymous_variant	c.297T>C	Asn99Asn	Gn	260
NC_014396.1	836	T	A	cds-YP_003848705.1	protein_coding	synonymous_variant	c.357T>A	Pro119Pro	Gn	280
NC_014396.1	875	G	A	cds-YP_003848705.1	protein_coding	synonymous_variant	c.396G>A	Arg132Arg	Gn	293
NC_014396.1	914	T	C	cds-YP_003848705.1	protein_coding	synonymous_variant	c.435T>C	Pro145Pro	Gn	306
NC_014396.1	926	G	A	cds-YP_003848705.1	protein_coding	synonymous_variant	c.447G>A	Leu149Leu	Gn	310
NC_014396.1	962	A	G	cds-YP_003848705.1	protein_coding	synonymous_variant	c.483A>G	Leu161Leu	Gn	322
NC_014396.1	1103	T	C	cds-YP_003848705.1	protein_coding	synonymous_variant	c.624T>C	Leu208Leu	Gn	369
NC_014396.1	1142	T	C	cds-YP_003848705.1	protein_coding	synonymous_variant	c.663T>C	Cys221Cys	Gn	382
NC_014396.1	1163	C	T	cds-YP_003848705.1	protein_coding	synonymous_variant	c.684C>T	Tyr228Tyr	Gn	389
NC_014396.1	1190	T	C	cds-YP_003848705.1	protein_coding	synonymous_variant	c.711T>C	Thr237Thr	Gn	398
NC_014396.1	1241	A	G	cds-YP_003848705.1	protein_coding	synonymous_variant	c.762A>G	Gly254Gly	Gn	415
NC_014396.1	1265	G	A	cds-YP_003848705.1	protein_coding	synonymous_variant	c.786G>A	Gly262Gly	Gn	423
NC_014396.1	1268	C	T	cds-YP_003848705.1	protein_coding	synonymous_variant	c.789C>T	As63Asp	Gn	424
NC_014396.1	1280	C	T	cds-YP_003848705.1	protein_coding	synonymous_variant	c.801C>T	Cys267Cys	Gn	428
NC_014396.1	1292	G	A	cds-YP_003848705.1	protein_coding	synonymous_variant	c.813G>A	Glu271Glu	Gn	432
NC_014396.1	1295	C	T	cds-YP_003848705.1	protein_coding	synonymous_variant	c.816C>T	Cys272Cys	Gn	433
NC_014396.1	1307	C	T	cds-YP_003848705.1	protein_coding	synonymous_variant	c.828C>T	Tyr276Tyr	Gn	437
NC_014396.1	1355	A	T	cds-YP_003848705.1	protein_coding	synonymous_variant	c.876A>T	Ile292Ile	Gn	453
NC_014396.1	1379	G	A	cds-YP_003848705.1	protein_coding	synonymous_variant	c.900G>A	Lys300Lys	Gn	461
NC_014396.1	1391	A	G	cds-YP_003848705.1	protein_coding	synonymous_variant	c.912A>G	Val304Val	Gn	465
NC_014396.1	1427	T	A	cds-YP_003848705.1	protein_coding	synonymous_variant	c.948T>A	Ser316Ser	Gn	477
NC_014396.1	1433	G	A	cds-YP_003848705.1	protein_coding	synonymous_variant	c.954G>A	Lys318Lys	Gn	479
NC_014396.1	1466	T	C	cds-YP_003848705.1	protein_coding	synonymous_variant	c.987T>C	Cys329Cys	Gn	490
NC_014396.1	1526	A	T	cds-YP_003848705.1	protein_coding	synonymous_variant	c.1047A>T	Ser349Ser	Gn	510
NC_014396.1	1547	A	G	cds-YP_003848705.1	protein_coding	synonymous_variant	c.1068A>G	Gly356Gly	Gn	517
NC_014396.1	1562	A	G	cds-YP_003848705.1	protein_coding	synonymous_variant	c.1083A>G	Gly361Gly	Gn	522
NC_014396.1	1568	G	A	cds-YP_003848705.1	protein_coding	synonymous_variant	c.1089G>A	Gln363Gln	Gn	524
NC_014396.1	1577	C	T	cds-YP_003848705.1	protein_coding	synonymous_variant	c.1098C>T	Ser366Ser	Gn	527
NC_014396.1	1580	C	T	cds-YP_003848705.1	protein_coding	synonymous_variant	c.1101C>T	Thr367Thr	Gn	528
NC_014396.1	1616	T	C	cds-YP_003848705.1	protein_coding	synonymous_variant	c.1137T>C	Ser379Ser	Gn	540
NC_014396.1	1717	A	G	cds-YP_003848705.1	protein_coding	missense_variant	c.1238A>G	As13Gly	Gn	573
NC_014396.1	1787	G	A	cds-YP_003848705.1	protein_coding	synonymous_variant	c.1308G>A	Val436Val	Gn	597
NC_014396.1	1793	A	G	cds-YP_003848705.1	protein_coding	synonymous_variant	c.1314A>G	Val438Val	Gn	599
NC_014396.1	1817	T	C	cds-YP_003848705.1	protein_coding	synonymous_variant	c.1338T>C	Cys446Cys	Gn	607
NC_014396.1	1841	T	C	cds-YP_003848705.1	protein_coding	synonymous_variant	c.1362T>C	Leu454Leu	Gn	615
NC_014396.1	1850	G	A	cds-YP_003848705.1	protein_coding	synonymous_variant	c.1371G>A	Leu457Leu	Gn	618
NC_014396.1	1877	T	C	cds-YP_003848705.1	protein_coding	synonymous_variant	c.1398T>C	Asn466Asn	Gn	627
NC_014396.1	1881	C	T	cds-YP_003848705.1	protein_coding	synonymous_variant	c.1402C>T	Leu468Leu	Gn	628
NC_014396.1	1911	A	G	cds-YP_003848705.1	protein_coding	missense_variant	c.1432A>G	Ile478Val	Gn	638
NC_014396.1	1913	A	G	cds-YP_003848705.1	protein_coding	missense_variant	c.1434A>G	Ile478Met	Gn	639
NC_014396.1	1931	C	T	cds-YP_003848705.1	protein_coding	synonymous_variant	c.1452C>T	Ala484Ala	Gn	645
NC_014396.1	1940	A	G	cds-YP_003848705.1	protein_coding	synonymous_variant	c.1461A>G	Ala487Ala	Gn	648
NC_014396.1	1946	C	T	cds-YP_003848705.1	protein_coding	synonymous_variant	c.1467C>T	Asn489Asn	Gn	650
NC_014396.1	1973	A	T	cds-YP_003848705.1	protein_coding	synonymous_variant	c.1494A>T	Gly498Gly	Gn	659
NC_014396.1	2009	T	C	cds-YP_003848705.1	protein_coding	synonymous_variant	c.1530T>C	Pro510Pro	Gn	671
NC_014396.1	2030	C	T	cds-YP_003848705.1	protein_coding	synonymous_variant	c.1551C>T	Ala517Ala	Gn	678
NC_014396.1	2057	G	A	cds-YP_003848705.1	protein_coding	synonymous_variant	c.1578G>A	Leu526Leu	Gn	687
NC_014396.1	2061	T	C	cds-YP_003848705.1	protein_coding	synonymous_variant	c.1582T>C	Leu528Leu	Gn	688
NC_014396.1	2064	T	C	cds-YP_003848705.1	protein_coding	synonymous_variant	c.1585T>C	Leu529Leu	Gn	689
NC_014396.1	2067	T	C	cds-YP_003848705.1	protein_coding	synonymous_variant	c.1588T>C	Leu530Leu	Gn	690
NC_014396.1	2135	T	C	cds-YP_003848705.1	protein_coding	synonymous_variant	c.45T>C	Ser15Ser	Gc	713
NC_014396.1	2147	T	C	cds-YP_003848705.1	protein_coding	synonymous_variant	c.57T>C	Val19Val	Gc	717
NC_014396.1	2165	G	A	cds-YP_003848705.1	protein_coding	synonymous_variant	c.75G>A	Leu25Leu	Gc	723
NC_014396.1	2240	T	C	cds-YP_003848705.1	protein_coding	synonymous_variant	c.150T>C	As0Asp	Gc	748
NC_014396.1	2285	A	G	cds-YP_003848705.1	protein_coding	synonymous_variant	c.195A>G	Ser65Ser	Gc	763
NC_014396.1	2303	T	C	cds-YP_003848705.1	protein_coding	synonymous_variant	c.213T>C	Ser71Ser	Gc	769
NC_014396.1	2327	T	C	cds-YP_003848705.1	protein_coding	synonymous_variant	c.237T>C	Pro79Pro	Gc	777
NC_014396.1	2330	A	G	cds-YP_003848705.1	protein_coding	synonymous_variant	c.240A>G	Lys80Lys	Gc	778
NC_014396.1	2333	T	C	cds-YP_003848705.1	protein_coding	synonymous_variant	c.243T>C	Cys81Cys	Gc	779
NC_014396.1	2334	T	C	cds-YP_003848705.1	protein_coding	synonymous_variant	c.244T>C	Leu82Leu	Gc	779
NC_014396.1	2345	G	A	cds-YP_003848705.1	protein_coding	synonymous_variant	c.255G>A	Arg85Arg	Gc	783
NC_014396.1	2354	C	T	cds-YP_003848705.1	protein_coding	synonymous_variant	c.264C>T	His88His	Gc	786
NC_014396.1	2369	C	T	cds-YP_003848705.1	protein_coding	synonymous_variant	c.279C>T	Cys93Cys	Gc	791
NC_014396.1	2390	T	C	cds-YP_003848705.1	protein_coding	synonymous_variant	c.300T>C	Ser100Ser	Gc	798
NC_014396.1	2441	G	A	cds-YP_003848705.1	protein_coding	synonymous_variant	c.351G>A	Thr117Thr	Gc	815
NC_014396.1	2471	A	G	cds-YP_003848705.1	protein_coding	synonymous_variant	c.381A>G	Gln127Gln	Gc	825
NC_014396.1	2492	G	A	cds-YP_003848705.1	protein_coding	synonymous_variant	c.402G>A	Gly134Gly	Gc	832
NC_014396.1	2510	A	T	cds-YP_003848705.1	protein_coding	synonymous_variant	c.420A>T	Pro140Pro	Gc	838
NC_014396.1	2573	C	T	cds-YP_003848705.1	protein_coding	synonymous_variant	c.483C>T	Asn161Asn	Gc	859
NC_014396.1	2645	G	A	cds-YP_003848705.1	protein_coding	synonymous_variant	c.555G>A	Leu185Leu	Gc	883
NC_014396.1	2726	C	T	cds-YP_003848705.1	protein_coding	synonymous_variant	c.636C>T	Ser212Ser	Gc	910
NC_014396.1	2735	C	T	cds-YP_003848705.1	protein_coding	synonymous_variant	c.645C>T	Phe215Phe	Gc	913
NC_014396.1	2885	A	G	cds-YP_003848705.1	protein_coding	synonymous_variant	c.795A>G	Ser265Ser	Gc	963
NC_014396.1	2918	A	T	cds-YP_003848705.1	protein_coding	synonymous_variant	c.828A>T	Thr276Thr	Gc	974
NC_014396.1	3020	A	G	cds-YP_003848705.1	protein_coding	synonymous_variant	c.930A>G	Gln310Gln	Gc	1008
NC_014396.1	3041	A	G	cds-YP_003848705.1	protein_coding	synonymous_variant	c.951A>G	Val317Val	Gc	1015
NC_014396.1	3053	A	G	cds-YP_003848705.1	protein_coding	synonymous_variant	c.963A>G	Leu321Leu	Gc	1019
NC_014396.1	3068	C	T	cds-YP_003848705.1	protein_coding	synonymous_variant	c.978C>T	As26Asp	Gc	1024
NC_014396.1	3101	A	G	cds-YP_003848705.1	protein_coding	synonymous_variant	c.1011A>G	Val337Val	Gc	1035
NC_014396.1	3122	A	G	cds-YP_003848705.1	protein_coding	synonymous_variant	c.1032A>G	Leu344Leu	Gc	1042
NC_014396.1	3161	G	A	cds-YP_003848705.1	protein_coding	synonymous_variant	c.1071G>A	Arg357Arg	Gc	1055
NC_014396.1	3194	A	G	cds-YP_003848705.1	protein_coding	synonymous_variant	c.1104A>G	Gly368Gly	Gc	1066
NC_014396.1	3195	T	A	cds-YP_003848705.1	protein_coding	missense_variant	c.1105T>A	Ser369Thr	Gc	1066
NC_014396.1	3218	T	C	cds-YP_003848705.1	protein_coding	synonymous_variant	c.1128T>C	As76Asp	Gc	1074
NC_014396.1	3236	C	T	cds-YP_003848705.1	protein_coding	synonymous_variant	c.1146C>T	Val382Val	Gc	1080
NC_014396.1	3239	T	C	cds-YP_003848705.1	protein_coding	synonymous_variant	c.1149T>C	Leu383Leu	Gc	1081
NC_014396.1	3254	A	G	cds-YP_003848705.1	protein_coding	synonymous_variant	c.1164A>G	Gly388Gly	Gc	1086
NC_014396.1	3263	C	T	cds-YP_003848705.1	protein_coding	synonymous_variant	c.1173C>T	As91Asp	Gc	1089
NC_014396.1	3281	C	T	cds-YP_003848705.1	protein_coding	synonymous_variant	c.1191C>T	His397His	Gc	1095
NC_014396.1	3290	G	A	cds-YP_003848705.1	protein_coding	synonymous_variant	c.1200G>A	Val400Val	Gc	1098
NC_014396.1	3302	G	A	cds-YP_003848705.1	protein_coding	synonymous_variant	c.1212G>A	Glu404Glu	Gc	1102
NC_014396.1	3347	G	A	cds-YP_003848705.1	protein_coding	synonymous_variant	c.1257G>A	Leu419Leu	Gc	1117
NC_014396.1	3353	G	A	cds-YP_003848705.1	protein_coding	synonymous_variant	c.1263G>A	Lys421Lys	Gc	1119
NC_014396.1	3368	C	T	cds-YP_003848705.1	protein_coding	synonymous_variant	c.1278C>T	Ala426Ala	Gc	1124
NC_014396.1	3374	T	C	cds-YP_003848705.1	protein_coding	synonymous_variant	c.1284T>C	As28Asp	Gc	1126
NC_014396.1	3395	A	G	cds-YP_003848705.1	protein_coding	synonymous_variant	c.1305A>G	Glu435Glu	Gc	1133
NC_014396.1	3488	T	G	cds-YP_003848705.1	protein_coding	synonymous_variant	c.1398T>G	Pro466Pro	Gc	1164
NC_014396.1	3542	T	C	cds-YP_003848705.1	protein_coding	synonymous_variant	c.1452T>C	Phe484Phe	Gc	1182
NC_014396.1	3548	C	T	cds-YP_003848705.1	protein_coding	synonymous_variant	c.1458C>T	Leu486Leu	Gc	1184
NC_014396.1	3568	C	T	cds-YP_003848705.1	protein_coding	missense_variant	c.1478C>T	Thr493Ile	Gc	1190
NC_014396.1	3575	C	T	cds-YP_003848705.1	protein_coding	synonymous_variant	c.1485C>T	Leu495Leu	Gc	1193
NC_014396.1	3596	C	T	cds-YP_003848705.1	protein_coding	synonymous_variant	c.1506C>T	Ala502Ala	Gc	1200
NC_014396.1	3622	C	T	cds-YP_003848705.1	protein_coding	missense_variant	c.1532C>T	Thr511Met	Gc	1208
NC_014396.1	3628	A	G	cds-YP_003848705.1	protein_coding	missense_variant	c.1538A>G	Lys513Arg	Gc	1210
NC_014396.1	3629	A	G	cds-YP_003848705.1	protein_coding	synonymous_variant	c.1539A>G	Lys513Lys	Gc	1211
NC_014396.1	3640	T	A	cds-YP_003848705.1	protein_coding	stop_gained	c.1550T>A	Leu517*	Gc	1214
NC_014396.1	3664	C	T	cds-YP_003848705.1	protein_coding	missense_variant	c.1574C>T	Pro525Leu	Gc	1222
NC_014396.1	3665	T	A	cds-YP_003848705.1	protein_coding	synonymous_variant	c.1575T>A	Pro525Pro	Gc	1223
NC_014396.1	3676	G	A	cds-YP_003848705.1	protein_coding	missense_variant	c.1586G>A	Ser529Asn	Gc	1226
NC_014396.1	3704	A	G	cds-YP_003848705.1	protein_coding	synonymous_variant	c.1614A>G	Gly538Gly	Gc	1236
NC_014396.1	3707	A	T	cds-YP_003848705.1	protein_coding	synonymous_variant	c.1617A>T	Ile539Ile	Gc	1237
NC_014396.1	3737	T	A	cds-YP_003848705.1	protein_coding	synonymous_variant	c.1647T>A	Thr549Thr	Gc	1247
NC_014396.1	3742	A	G	cds-YP_003848705.1	protein_coding	missense_variant	c.1652A>G	As51Gly	Gc	1248
NC_014396.1	3800	T	C	cds-YP_003848705.1	protein_coding	synonymous_variant	c.1710T>C	Leu570Leu	Gc	1268
NC_014396.1	3809	T	A	cds-YP_003848705.1	protein_coding	synonymous_variant	c.1719T>A	Ile573Ile	Gc	1271
NC_014396.1	3819	G	A	cds-YP_003848705.1	protein_coding	missense_variant	c.1729G>A	Val577Ile	Gc	1274
NC_014396.1	3821	A	G	cds-YP_003848705.1	protein_coding	synonymous_variant	c.1731A>G	Val577Val	Gc	1275
NC_014396.1	3824	C	T	cds-YP_003848705.1	protein_coding	synonymous_variant	c.1734C>T	Ile578Ile	Gc	1276
NC_014396.1	3842	C	T	cds-YP_003848705.1	protein_coding	synonymous_variant	c.1752C>T	Ser584Ser	Gc	1282

## Sheet: amPCRe.S.segment.SNPs
chrom	pos	ref	alt	gene_name	biotype	trv_type	nucleotide.change	amino.acid.change	featureid	aa.pos
NC_014395.1	101	T	A	cds-YP_003848706.1	protein_coding	missense_variant	c.67T>A	Phe23Ile	NSs	35
NC_014395.1	105	G	A	cds-YP_003848706.1	protein_coding	missense_variant	c.71G>A	Arg24Lys	NSs	36
NC_014395.1	109	A	T	cds-YP_003848706.1	protein_coding	synonymous_variant	c.75A>T	Gly25Gly	NSs	37
NC_014395.1	132	A	T	cds-YP_003848706.1	protein_coding	missense_variant	c.98A>T	Tyr33Phe	NSs	45
NC_014395.1	283	G	A	cds-YP_003848706.1	protein_coding	synonymous_variant	c.249G>A	Ala83Ala	NSs	95
NC_014395.1	355	G	A	cds-YP_003848706.1	protein_coding	synonymous_variant	c.321G>A	Leu107Leu	NSs	119
NC_014395.1	427	T	C	cds-YP_003848706.1	protein_coding	synonymous_variant	c.393T>C	His131His	NSs	143
NC_014395.1	432	A	G	cds-YP_003848706.1	protein_coding	missense_variant	c.398A>G	Asn133Ser	NSs	145
NC_014395.1	436	T	C	cds-YP_003848706.1	protein_coding	synonymous_variant	c.402T>C	As34Asp	NSs	146
NC_014395.1	445	A	G	cds-YP_003848706.1	protein_coding	synonymous_variant	c.411A>G	Arg137Arg	NSs	149
NC_014395.1	460	C	T	cds-YP_003848706.1	protein_coding	synonymous_variant	c.426C>T	Ala142Ala	NSs	154
NC_014395.1	478	T	C	cds-YP_003848706.1	protein_coding	synonymous_variant	c.444T>C	Ser148Ser	NSs	160
NC_014395.1	487	C	T	cds-YP_003848706.1	protein_coding	synonymous_variant	c.453C>T	Ile151Ile	NSs	163
NC_014395.1	488	A	G	cds-YP_003848706.1	protein_coding	missense_variant	c.454A>G	Thr152Ala	NSs	164
NC_014395.1	523	C	T	cds-YP_003848706.1	protein_coding	synonymous_variant	c.489C>T	His163His	NSs	175
NC_014395.1	534	C	T	cds-YP_003848706.1	protein_coding	missense_variant	c.500C>T	Ala167Val	NSs	179
NC_014395.1	538	T	C	cds-YP_003848706.1	protein_coding	synonymous_variant	c.504T>C	Thr168Thr	NSs	180
NC_014395.1	544	C	T	cds-YP_003848706.1	protein_coding	synonymous_variant	c.510C>T	Ala170Ala	NSs	182
NC_014395.1	586	T	C	cds-YP_003848706.1	protein_coding	synonymous_variant	c.552T>C	As84Asp	NSs	196
NC_014395.1	610	A	G	cds-YP_003848706.1	protein_coding	synonymous_variant	c.576A>G	Val192Val	NSs	204
NC_014395.1	616	C	T	cds-YP_003848706.1	protein_coding	synonymous_variant	c.582C>T	Cys194Cys	NSs	206
NC_014395.1	625	T	C	cds-YP_003848706.1	protein_coding	synonymous_variant	c.591T>C	Leu197Leu	NSs	209
NC_014395.1	631	A	G	cds-YP_003848706.1	protein_coding	synonymous_variant	c.597A>G	Gln199Gln	NSs	211
NC_014395.1	651	C	T	cds-YP_003848706.1	protein_coding	missense_variant	c.617C>T	Ser206Phe	NSs	218
NC_014395.1	670	C	T	cds-YP_003848706.1	protein_coding	synonymous_variant	c.636C>T	Asn212Asn	NSs	224
NC_014395.1	679	C	T	cds-YP_003848706.1	protein_coding	synonymous_variant	c.645C>T	Leu215Leu	NSs	227
NC_014395.1	684	T	C	cds-YP_003848706.1	protein_coding	missense_variant	c.650T>C	Val217Ala	NSs	229
NC_014395.1	724	C	T	cds-YP_003848706.1	protein_coding	synonymous_variant	c.690C>T	Pro230Pro	NSs	242
NC_014395.1	736	G	A	cds-YP_003848706.1	protein_coding	synonymous_variant	c.702G>A	Gly234Gly	NSs	246
NC_014395.1	751	T	C	cds-YP_003848706.1	protein_coding	synonymous_variant	c.717T>C	Ile239Ile	NSs	251
NC_014395.1	758	A	G	cds-YP_003848706.1	protein_coding	missense_variant	c.724A>G	Ile242Val	NSs	254
NC_014395.1	763	T	C	cds-YP_003848706.1	protein_coding	synonymous_variant	c.729T>C	Pro243Pro	NSs	255
NC_014395.1	764	C	T	cds-YP_003848706.1	protein_coding	missense_variant	c.730C>T	Pro244Ser	NSs	256
NC_014395.1	792	A	G	cds-YP_003848706.1	protein_coding	missense_variant	c.758A>G	Glu253Gly	NSs	265
NC_014395.1	796	G	A	cds-YP_003848706.1	protein_coding	synonymous_variant	c.762G>A	Glu254Glu	NSs	266
NC_014395.1	933	A	G	cds-YP_003848707.1	protein_coding	synonymous_variant	c.720T>C	Ala240Ala	NP	312
NC_014395.1	942	G	A	cds-YP_003848707.1	protein_coding	synonymous_variant	c.711C>T	Ala237Ala	NP	315
NC_014395.1	975	G	A	cds-YP_003848707.1	protein_coding	synonymous_variant	c.678C>T	Ser226Ser	NP	326
NC_014395.1	987	T	C	cds-YP_003848707.1	protein_coding	synonymous_variant	c.666A>G	Gly222Gly	NP	330
NC_014395.1	993	G	A	cds-YP_003848707.1	protein_coding	synonymous_variant	c.660C>T	Ala220Ala	NP	332
NC_014395.1	1026	T	A	cds-YP_003848707.1	protein_coding	synonymous_variant	c.627A>T	Ile209Ile	NP	343
NC_014395.1	1077	A	G	cds-YP_003848707.1	protein_coding	synonymous_variant	c.576T>C	Val192Val	NP	360
NC_014395.1	1086	T	C	cds-YP_003848707.1	protein_coding	synonymous_variant	c.567A>G	Lys189Lys	NP	363
NC_014395.1	1167	T	C	cds-YP_003848707.1	protein_coding	synonymous_variant	c.486A>G	Leu162Leu	NP	390
NC_014395.1	1177	C	T	cds-YP_003848707.1	protein_coding	missense_variant	c.476G>A	Gly159Glu	NP	393
NC_014395.1	1191	A	G	cds-YP_003848707.1	protein_coding	synonymous_variant	c.462T>C	As54Asp	NP	398
NC_014395.1	1215	G	A	cds-YP_003848707.1	protein_coding	synonymous_variant	c.438C>T	His146His	NP	406
NC_014395.1	1224	A	G	cds-YP_003848707.1	protein_coding	synonymous_variant	c.429T>C	His143His	NP	409
NC_014395.1	1230	C	T	cds-YP_003848707.1	protein_coding	synonymous_variant	c.423G>A	Pro141Pro	NP	411
NC_014395.1	1260	A	T	cds-YP_003848707.1	protein_coding	synonymous_variant	c.393T>A	Thr131Thr	NP	421
NC_014395.1	1322	A	G	cds-YP_003848707.1	protein_coding	synonymous_variant	c.331T>C	Leu111Leu	NP	442
NC_014395.1	1326	G	A	cds-YP_003848707.1	protein_coding	synonymous_variant	c.327C>T	Ala109Ala	NP	443
NC_014395.1	1349	A	G	cds-YP_003848707.1	protein_coding	synonymous_variant	c.304T>C	Leu102Leu	NP	451
NC_014395.1	1371	T	C	cds-YP_003848707.1	protein_coding	synonymous_variant	c.282A>G	Glu94Glu	NP	458
NC_014395.1	1383	A	G	cds-YP_003848707.1	protein_coding	synonymous_variant	c.270T>C	Tyr90Tyr	NP	462
NC_014395.1	1404	C	T	cds-YP_003848707.1	protein_coding	synonymous_variant	c.249G>A	Val83Val	NP	469
NC_014395.1	1448	T	G	cds-YP_003848707.1	protein_coding	synonymous_variant	c.205A>C	Arg69Arg	NP	484
NC_014395.1	1467	T	C	cds-YP_003848707.1	protein_coding	synonymous_variant	c.186A>G	Leu62Leu	NP	490
NC_014395.1	1533	T	C	cds-YP_003848707.1	protein_coding	synonymous_variant	c.120A>G	Glu40Glu	NP	512
NC_014395.1	1542	T	C	cds-YP_003848707.1	protein_coding	synonymous_variant	c.111A>G	Arg37Arg	NP	515

## Sheet: CCE.L.segment.SNPs
chrom	pos	ref	alt	gene_name	biotype	trv_type	nucleotide.change	amino.acid.change	featureid	aa.pos
NC_014397.1	198	C	T	RVFV_sL_gp1	protein_coding	synonymous_variant	c.180C>T	Gly60Gly	TRANSCRIPT_gene-RVFV_sL_gp1	67
NC_014397.1	366	T	C	RVFV_sL_gp1	protein_coding	synonymous_variant	c.348T>C	Thr116Thr	TRANSCRIPT_gene-RVFV_sL_gp1	123
NC_014397.1	507	T	C	RVFV_sL_gp1	protein_coding	synonymous_variant	c.489T>C	Tyr163Tyr	TRANSCRIPT_gene-RVFV_sL_gp1	170
NC_014397.1	516	T	C	RVFV_sL_gp1	protein_coding	synonymous_variant	c.498T>C	Ser166Ser	TRANSCRIPT_gene-RVFV_sL_gp1	173
NC_014397.1	519	T	C	RVFV_sL_gp1	protein_coding	synonymous_variant	c.501T>C	Ala167Ala	TRANSCRIPT_gene-RVFV_sL_gp1	174
NC_014397.1	544	C	T	RVFV_sL_gp1	protein_coding	synonymous_variant	c.526C>T	Leu176Leu	TRANSCRIPT_gene-RVFV_sL_gp1	182
NC_014397.1	627	G	A	RVFV_sL_gp1	protein_coding	synonymous_variant	c.609G>A	Leu203Leu	TRANSCRIPT_gene-RVFV_sL_gp1	210
NC_014397.1	630	C	T	RVFV_sL_gp1	protein_coding	synonymous_variant	c.612C>T	Phe204Phe	TRANSCRIPT_gene-RVFV_sL_gp1	211
NC_014397.1	642	A	T	RVFV_sL_gp1	protein_coding	synonymous_variant	c.624A>T	Ser208Ser	TRANSCRIPT_gene-RVFV_sL_gp1	215
NC_014397.1	744	C	T	RVFV_sL_gp1	protein_coding	synonymous_variant	c.726C>T	Phe242Phe	TRANSCRIPT_gene-RVFV_sL_gp1	249
NC_014397.1	753	A	G	RVFV_sL_gp1	protein_coding	synonymous_variant	c.735A>G	Glu245Glu	TRANSCRIPT_gene-RVFV_sL_gp1	252
NC_014397.1	764	G	A	RVFV_sL_gp1	protein_coding	missense_variant	c.746G>A	Arg249Lys	TRANSCRIPT_gene-RVFV_sL_gp1	256
NC_014397.1	801	G	A	RVFV_sL_gp1	protein_coding	synonymous_variant	c.783G>A	Thr261Thr	TRANSCRIPT_gene-RVFV_sL_gp1	268
NC_014397.1	851	G	A	RVFV_sL_gp1	protein_coding	missense_variant	c.833G>A	Ser278Asn	TRANSCRIPT_gene-RVFV_sL_gp1	285
NC_014397.1	855	C	T	RVFV_sL_gp1	protein_coding	synonymous_variant	c.837C>T	Ser279Ser	TRANSCRIPT_gene-RVFV_sL_gp1	286
NC_014397.1	876	T	C	RVFV_sL_gp1	protein_coding	synonymous_variant	c.858T>C	As86Asp	TRANSCRIPT_gene-RVFV_sL_gp1	293
NC_014397.1	879	G	A	RVFV_sL_gp1	protein_coding	synonymous_variant	c.861G>A	Lys287Lys	TRANSCRIPT_gene-RVFV_sL_gp1	294
NC_014397.1	881	C	T	RVFV_sL_gp1	protein_coding	missense_variant	c.863C>T	Ala288Val	TRANSCRIPT_gene-RVFV_sL_gp1	295
NC_014397.1	922	G	A	RVFV_sL_gp1	protein_coding	missense_variant	c.904G>A	Val302Ile	TRANSCRIPT_gene-RVFV_sL_gp1	308
NC_014397.1	1009	C	T	RVFV_sL_gp1	protein_coding	synonymous_variant	c.991C>T	Leu331Leu	TRANSCRIPT_gene-RVFV_sL_gp1	337
NC_014397.1	1014	C	T	RVFV_sL_gp1	protein_coding	synonymous_variant	c.996C>T	Ser332Ser	TRANSCRIPT_gene-RVFV_sL_gp1	339
NC_014397.1	1020	T	C	RVFV_sL_gp1	protein_coding	synonymous_variant	c.1002T>C	His334His	TRANSCRIPT_gene-RVFV_sL_gp1	341
NC_014397.1	1026	C	T	RVFV_sL_gp1	protein_coding	synonymous_variant	c.1008C>T	Val336Val	TRANSCRIPT_gene-RVFV_sL_gp1	343
NC_014397.1	1038	T	C	RVFV_sL_gp1	protein_coding	synonymous_variant	c.1020T>C	As40Asp	TRANSCRIPT_gene-RVFV_sL_gp1	347
NC_014397.1	1041	G	A	RVFV_sL_gp1	protein_coding	synonymous_variant	c.1023G>A	Leu341Leu	TRANSCRIPT_gene-RVFV_sL_gp1	348
NC_014397.1	1057	C	T	RVFV_sL_gp1	protein_coding	synonymous_variant	c.1039C>T	Leu347Leu	TRANSCRIPT_gene-RVFV_sL_gp1	353
NC_014397.1	1063	G	A	RVFV_sL_gp1	protein_coding	missense_variant	c.1045G>A	Val349Met	TRANSCRIPT_gene-RVFV_sL_gp1	355
NC_014397.1	1065	G	A	RVFV_sL_gp1	protein_coding	synonymous_variant	c.1047G>A	Val349Val	TRANSCRIPT_gene-RVFV_sL_gp1	356
NC_014397.1	1090	T	C	RVFV_sL_gp1	protein_coding	synonymous_variant	c.1072T>C	Leu358Leu	TRANSCRIPT_gene-RVFV_sL_gp1	364
NC_014397.1	1119	C	T	RVFV_sL_gp1	protein_coding	synonymous_variant	c.1101C>T	Asn367Asn	TRANSCRIPT_gene-RVFV_sL_gp1	374
NC_014397.1	1250	G	A	RVFV_sL_gp1	protein_coding	missense_variant	c.1232G>A	Ser411Asn	TRANSCRIPT_gene-RVFV_sL_gp1	418
NC_014397.1	1311	A	G	RVFV_sL_gp1	protein_coding	synonymous_variant	c.1293A>G	Gln431Gln	TRANSCRIPT_gene-RVFV_sL_gp1	438
NC_014397.1	1323	C	T	RVFV_sL_gp1	protein_coding	synonymous_variant	c.1305C>T	As35Asp	TRANSCRIPT_gene-RVFV_sL_gp1	442
NC_014397.1	1332	A	G	RVFV_sL_gp1	protein_coding	synonymous_variant	c.1314A>G	Lys438Lys	TRANSCRIPT_gene-RVFV_sL_gp1	445
NC_014397.1	1350	C	T	RVFV_sL_gp1	protein_coding	synonymous_variant	c.1332C>T	As44Asp	TRANSCRIPT_gene-RVFV_sL_gp1	451
NC_014397.1	1353	C	T	RVFV_sL_gp1	protein_coding	synonymous_variant	c.1335C>T	His445His	TRANSCRIPT_gene-RVFV_sL_gp1	452
NC_014397.1	1419	C	T	RVFV_sL_gp1	protein_coding	synonymous_variant	c.1401C>T	As67Asp	TRANSCRIPT_gene-RVFV_sL_gp1	474
NC_014397.1	1500	T	C	RVFV_sL_gp1	protein_coding	synonymous_variant	c.1482T>C	Gly494Gly	TRANSCRIPT_gene-RVFV_sL_gp1	501
NC_014397.1	1509	G	A	RVFV_sL_gp1	protein_coding	synonymous_variant	c.1491G>A	Glu497Glu	TRANSCRIPT_gene-RVFV_sL_gp1	504
NC_014397.1	1524	C	T	RVFV_sL_gp1	protein_coding	synonymous_variant	c.1506C>T	His502His	TRANSCRIPT_gene-RVFV_sL_gp1	509
NC_014397.1	1605	A	G	RVFV_sL_gp1	protein_coding	synonymous_variant	c.1587A>G	Lys529Lys	TRANSCRIPT_gene-RVFV_sL_gp1	536
NC_014397.1	1626	C	T	RVFV_sL_gp1	protein_coding	synonymous_variant	c.1608C>T	Tyr536Tyr	TRANSCRIPT_gene-RVFV_sL_gp1	543
NC_014397.1	1695	T	C	RVFV_sL_gp1	protein_coding	synonymous_variant	c.1677T>C	His559His	TRANSCRIPT_gene-RVFV_sL_gp1	566
NC_014397.1	1710	T	C	RVFV_sL_gp1	protein_coding	synonymous_variant	c.1692T>C	Phe564Phe	TRANSCRIPT_gene-RVFV_sL_gp1	571
NC_014397.1	1791	A	G	RVFV_sL_gp1	protein_coding	synonymous_variant	c.1773A>G	Leu591Leu	TRANSCRIPT_gene-RVFV_sL_gp1	598
NC_014397.1	1932	T	C	RVFV_sL_gp1	protein_coding	synonymous_variant	c.1914T>C	Ser638Ser	TRANSCRIPT_gene-RVFV_sL_gp1	645
NC_014397.1	2005	G	A	RVFV_sL_gp1	protein_coding	missense_variant	c.1987G>A	Ala663Thr	TRANSCRIPT_gene-RVFV_sL_gp1	669
NC_014397.1	2106	T	C	RVFV_sL_gp1	protein_coding	synonymous_variant	c.2088T>C	Pro696Pro	TRANSCRIPT_gene-RVFV_sL_gp1	703
NC_014397.1	2151	A	G	RVFV_sL_gp1	protein_coding	synonymous_variant	c.2133A>G	Leu711Leu	TRANSCRIPT_gene-RVFV_sL_gp1	718
NC_014397.1	2208	G	A	RVFV_sL_gp1	protein_coding	synonymous_variant	c.2190G>A	Gly730Gly	TRANSCRIPT_gene-RVFV_sL_gp1	737
NC_014397.1	2307	T	C	RVFV_sL_gp1	protein_coding	synonymous_variant	c.2289T>C	Asn763Asn	TRANSCRIPT_gene-RVFV_sL_gp1	770
NC_014397.1	2316	A	G	RVFV_sL_gp1	protein_coding	synonymous_variant	c.2298A>G	Glu766Glu	TRANSCRIPT_gene-RVFV_sL_gp1	773
NC_014397.1	2322	T	C	RVFV_sL_gp1	protein_coding	synonymous_variant	c.2304T>C	Thr768Thr	TRANSCRIPT_gene-RVFV_sL_gp1	775
NC_014397.1	2331	G	A	RVFV_sL_gp1	protein_coding	synonymous_variant	c.2313G>A	Ser771Ser	TRANSCRIPT_gene-RVFV_sL_gp1	778
NC_014397.1	2358	C	T	RVFV_sL_gp1	protein_coding	synonymous_variant	c.2340C>T	Ile780Ile	TRANSCRIPT_gene-RVFV_sL_gp1	787
NC_014397.1	2394	C	T	RVFV_sL_gp1	protein_coding	synonymous_variant	c.2376C>T	Ala792Ala	TRANSCRIPT_gene-RVFV_sL_gp1	799
NC_014397.1	2406	C	T	RVFV_sL_gp1	protein_coding	synonymous_variant	c.2388C>T	Tyr796Tyr	TRANSCRIPT_gene-RVFV_sL_gp1	803
NC_014397.1	2421	T	G	RVFV_sL_gp1	protein_coding	synonymous_variant	c.2403T>G	Leu801Leu	TRANSCRIPT_gene-RVFV_sL_gp1	808
NC_014397.1	2439	C	T	RVFV_sL_gp1	protein_coding	synonymous_variant	c.2421C>T	Phe807Phe	TRANSCRIPT_gene-RVFV_sL_gp1	814
NC_014397.1	2448	C	T	RVFV_sL_gp1	protein_coding	synonymous_variant	c.2430C>T	Ser810Ser	TRANSCRIPT_gene-RVFV_sL_gp1	817
NC_014397.1	2511	C	T	RVFV_sL_gp1	protein_coding	synonymous_variant	c.2493C>T	Phe831Phe	TRANSCRIPT_gene-RVFV_sL_gp1	838
NC_014397.1	2520	G	A	RVFV_sL_gp1	protein_coding	synonymous_variant	c.2502G>A	Gln834Gln	TRANSCRIPT_gene-RVFV_sL_gp1	841
NC_014397.1	2529	C	T	RVFV_sL_gp1	protein_coding	synonymous_variant	c.2511C>T	Asn837Asn	TRANSCRIPT_gene-RVFV_sL_gp1	844
NC_014397.1	2547	C	T	RVFV_sL_gp1	protein_coding	synonymous_variant	c.2529C>T	Leu843Leu	TRANSCRIPT_gene-RVFV_sL_gp1	850
NC_014397.1	2598	T	C	RVFV_sL_gp1	protein_coding	synonymous_variant	c.2580T>C	Phe860Phe	TRANSCRIPT_gene-RVFV_sL_gp1	867
NC_014397.1	2628	A	G	RVFV_sL_gp1	protein_coding	synonymous_variant	c.2610A>G	Val870Val	TRANSCRIPT_gene-RVFV_sL_gp1	877
NC_014397.1	2637	A	G	RVFV_sL_gp1	protein_coding	synonymous_variant	c.2619A>G	Lys873Lys	TRANSCRIPT_gene-RVFV_sL_gp1	880
NC_014397.1	2697	C	T	RVFV_sL_gp1	protein_coding	synonymous_variant	c.2679C>T	Ser893Ser	TRANSCRIPT_gene-RVFV_sL_gp1	900
NC_014397.1	2791	C	T	RVFV_sL_gp1	protein_coding	synonymous_variant	c.2773C>T	Leu925Leu	TRANSCRIPT_gene-RVFV_sL_gp1	931
NC_014397.1	2799	G	A	RVFV_sL_gp1	protein_coding	synonymous_variant	c.2781G>A	Glu927Glu	TRANSCRIPT_gene-RVFV_sL_gp1	934
NC_014397.1	2823	A	G	RVFV_sL_gp1	protein_coding	synonymous_variant	c.2805A>G	Glu935Glu	TRANSCRIPT_gene-RVFV_sL_gp1	942
NC_014397.1	3042	G	A	RVFV_sL_gp1	protein_coding	synonymous_variant	c.3024G>A	Leu1008Leu	TRANSCRIPT_gene-RVFV_sL_gp1	1015
NC_014397.1	3108	A	G	RVFV_sL_gp1	protein_coding	synonymous_variant	c.3090A>G	Lys1030Lys	TRANSCRIPT_gene-RVFV_sL_gp1	1037
NC_014397.1	3283	C	T	RVFV_sL_gp1	protein_coding	synonymous_variant	c.3265C>T	Leu1089Leu	TRANSCRIPT_gene-RVFV_sL_gp1	1095
NC_014397.1	3291	T	C	RVFV_sL_gp1	protein_coding	synonymous_variant	c.3273T>C	Tyr1091Tyr	TRANSCRIPT_gene-RVFV_sL_gp1	1098
NC_014397.1	3318	C	T	RVFV_sL_gp1	protein_coding	synonymous_variant	c.3300C>T	His1100His	TRANSCRIPT_gene-RVFV_sL_gp1	1107
NC_014397.1	3321	A	G	RVFV_sL_gp1	protein_coding	synonymous_variant	c.3303A>G	Gln1101Gln	TRANSCRIPT_gene-RVFV_sL_gp1	1108
NC_014397.1	3348	G	A	RVFV_sL_gp1	protein_coding	synonymous_variant	c.3330G>A	Lys1110Lys	TRANSCRIPT_gene-RVFV_sL_gp1	1117
NC_014397.1	3363	G	A	RVFV_sL_gp1	protein_coding	synonymous_variant	c.3345G>A	Lys1115Lys	TRANSCRIPT_gene-RVFV_sL_gp1	1122
NC_014397.1	3426	T	C	RVFV_sL_gp1	protein_coding	synonymous_variant	c.3408T>C	Ser1136Ser	TRANSCRIPT_gene-RVFV_sL_gp1	1143
NC_014397.1	3465	T	C	RVFV_sL_gp1	protein_coding	synonymous_variant	c.3447T>C	Leu1149Leu	TRANSCRIPT_gene-RVFV_sL_gp1	1156
NC_014397.1	3489	T	C	RVFV_sL_gp1	protein_coding	synonymous_variant	c.3471T>C	Ala1157Ala	TRANSCRIPT_gene-RVFV_sL_gp1	1164
NC_014397.1	3573	G	A	RVFV_sL_gp1	protein_coding	synonymous_variant	c.3555G>A	Val1185Val	TRANSCRIPT_gene-RVFV_sL_gp1	1192
NC_014397.1	3579	G	A	RVFV_sL_gp1	protein_coding	synonymous_variant	c.3561G>A	Glu1187Glu	TRANSCRIPT_gene-RVFV_sL_gp1	1194
NC_014397.1	3630	G	A	RVFV_sL_gp1	protein_coding	synonymous_variant	c.3612G>A	Arg1204Arg	TRANSCRIPT_gene-RVFV_sL_gp1	1211
NC_014397.1	3642	T	A	RVFV_sL_gp1	protein_coding	synonymous_variant	c.3624T>A	Ala1208Ala	TRANSCRIPT_gene-RVFV_sL_gp1	1215
NC_014397.1	3714	T	C	RVFV_sL_gp1	protein_coding	synonymous_variant	c.3696T>C	Val1232Val	TRANSCRIPT_gene-RVFV_sL_gp1	1239
NC_014397.1	3723	A	G	RVFV_sL_gp1	protein_coding	synonymous_variant	c.3705A>G	Gly1235Gly	TRANSCRIPT_gene-RVFV_sL_gp1	1242
NC_014397.1	3819	G	A	RVFV_sL_gp1	protein_coding	synonymous_variant	c.3801G>A	Glu1267Glu	TRANSCRIPT_gene-RVFV_sL_gp1	1274
NC_014397.1	3822	T	C	RVFV_sL_gp1	protein_coding	synonymous_variant	c.3804T>C	Tyr1268Tyr	TRANSCRIPT_gene-RVFV_sL_gp1	1275
NC_014397.1	3835	C	T	RVFV_sL_gp1	protein_coding	synonymous_variant	c.3817C>T	Leu1273Leu	TRANSCRIPT_gene-RVFV_sL_gp1	1279
NC_014397.1	3879	T	C	RVFV_sL_gp1	protein_coding	synonymous_variant	c.3861T>C	Asn1287Asn	TRANSCRIPT_gene-RVFV_sL_gp1	1294
NC_014397.1	3894	A	G	RVFV_sL_gp1	protein_coding	synonymous_variant	c.3876A>G	Gly1292Gly	TRANSCRIPT_gene-RVFV_sL_gp1	1299
NC_014397.1	4015	G	A	RVFV_sL_gp1	protein_coding	missense_variant	c.3997G>A	Val1333Ile	TRANSCRIPT_gene-RVFV_sL_gp1	1339
NC_014397.1	4032	G	A	RVFV_sL_gp1	protein_coding	synonymous_variant	c.4014G>A	Thr1338Thr	TRANSCRIPT_gene-RVFV_sL_gp1	1345
NC_014397.1	4071	C	T	RVFV_sL_gp1	protein_coding	synonymous_variant	c.4053C>T	Ser1351Ser	TRANSCRIPT_gene-RVFV_sL_gp1	1358
NC_014397.1	4089	T	C	RVFV_sL_gp1	protein_coding	synonymous_variant	c.4071T>C	Ser1357Ser	TRANSCRIPT_gene-RVFV_sL_gp1	1364
NC_014397.1	4098	G	A	RVFV_sL_gp1	protein_coding	synonymous_variant	c.4080G>A	Lys1360Lys	TRANSCRIPT_gene-RVFV_sL_gp1	1367
NC_014397.1	4108	T	C	RVFV_sL_gp1	protein_coding	synonymous_variant	c.4090T>C	Leu1364Leu	TRANSCRIPT_gene-RVFV_sL_gp1	1370
NC_014397.1	4110	G	A	RVFV_sL_gp1	protein_coding	synonymous_variant	c.4092G>A	Leu1364Leu	TRANSCRIPT_gene-RVFV_sL_gp1	1371
NC_014397.1	4120	T	C	RVFV_sL_gp1	protein_coding	synonymous_variant	c.4102T>C	Leu1368Leu	TRANSCRIPT_gene-RVFV_sL_gp1	1374
NC_014397.1	4185	C	T	RVFV_sL_gp1	protein_coding	synonymous_variant	c.4167C>T	Pro1389Pro	TRANSCRIPT_gene-RVFV_sL_gp1	1396
NC_014397.1	4272	T	C	RVFV_sL_gp1	protein_coding	synonymous_variant	c.4254T>C	Val1418Val	TRANSCRIPT_gene-RVFV_sL_gp1	1425
NC_014397.1	4428	A	G	RVFV_sL_gp1	protein_coding	synonymous_variant	c.4410A>G	Pro1470Pro	TRANSCRIPT_gene-RVFV_sL_gp1	1477
NC_014397.1	4557	T	C	RVFV_sL_gp1	protein_coding	synonymous_variant	c.4539T>C	Thr1513Thr	TRANSCRIPT_gene-RVFV_sL_gp1	1520
NC_014397.1	4584	G	A	RVFV_sL_gp1	protein_coding	synonymous_variant	c.4566G>A	Arg1522Arg	TRANSCRIPT_gene-RVFV_sL_gp1	1529
NC_014397.1	4671	A	G	RVFV_sL_gp1	protein_coding	synonymous_variant	c.4653A>G	Glu1551Glu	TRANSCRIPT_gene-RVFV_sL_gp1	1558
NC_014397.1	4689	A	G	RVFV_sL_gp1	protein_coding	synonymous_variant	c.4671A>G	Val1557Val	TRANSCRIPT_gene-RVFV_sL_gp1	1564
NC_014397.1	4698	G	A	RVFV_sL_gp1	protein_coding	synonymous_variant	c.4680G>A	Leu1560Leu	TRANSCRIPT_gene-RVFV_sL_gp1	1567
NC_014397.1	4704	C	T	RVFV_sL_gp1	protein_coding	synonymous_variant	c.4686C>T	As562Asp	TRANSCRIPT_gene-RVFV_sL_gp1	1569
NC_014397.1	4788	T	C	RVFV_sL_gp1	protein_coding	synonymous_variant	c.4770T>C	Pro1590Pro	TRANSCRIPT_gene-RVFV_sL_gp1	1597
NC_014397.1	4812	T	C	RVFV_sL_gp1	protein_coding	synonymous_variant	c.4794T>C	Ala1598Ala	TRANSCRIPT_gene-RVFV_sL_gp1	1605
NC_014397.1	4815	A	T	RVFV_sL_gp1	protein_coding	synonymous_variant	c.4797A>T	Pro1599Pro	TRANSCRIPT_gene-RVFV_sL_gp1	1606
NC_014397.1	4836	T	C	RVFV_sL_gp1	protein_coding	synonymous_variant	c.4818T>C	Val1606Val	TRANSCRIPT_gene-RVFV_sL_gp1	1613
NC_014397.1	4848	T	C	RVFV_sL_gp1	protein_coding	synonymous_variant	c.4830T>C	Ala1610Ala	TRANSCRIPT_gene-RVFV_sL_gp1	1617
NC_014397.1	4866	T	C	RVFV_sL_gp1	protein_coding	synonymous_variant	c.4848T>C	Asn1616Asn	TRANSCRIPT_gene-RVFV_sL_gp1	1623
NC_014397.1	4884	T	C	RVFV_sL_gp1	protein_coding	synonymous_variant	c.4866T>C	His1622His	TRANSCRIPT_gene-RVFV_sL_gp1	1629
NC_014397.1	4887	T	C	RVFV_sL_gp1	protein_coding	synonymous_variant	c.4869T>C	Leu1623Leu	TRANSCRIPT_gene-RVFV_sL_gp1	1630
NC_014397.1	4953	A	G	RVFV_sL_gp1	protein_coding	synonymous_variant	c.4935A>G	Leu1645Leu	TRANSCRIPT_gene-RVFV_sL_gp1	1652
NC_014397.1	4968	A	G	RVFV_sL_gp1	protein_coding	synonymous_variant	c.4950A>G	Gln1650Gln	TRANSCRIPT_gene-RVFV_sL_gp1	1657
NC_014397.1	5061	A	T	RVFV_sL_gp1	protein_coding	synonymous_variant	c.5043A>T	Thr1681Thr	TRANSCRIPT_gene-RVFV_sL_gp1	1688
NC_014397.1	5067	C	A	RVFV_sL_gp1	protein_coding	synonymous_variant	c.5049C>A	Thr1683Thr	TRANSCRIPT_gene-RVFV_sL_gp1	1690
NC_014397.1	5070	C	T	RVFV_sL_gp1	protein_coding	synonymous_variant	c.5052C>T	Asn1684Asn	TRANSCRIPT_gene-RVFV_sL_gp1	1691
NC_014397.1	5079	A	G	RVFV_sL_gp1	protein_coding	synonymous_variant	c.5061A>G	Gly1687Gly	TRANSCRIPT_gene-RVFV_sL_gp1	1694
NC_014397.1	5121	A	T	RVFV_sL_gp1	protein_coding	synonymous_variant	c.5103A>T	Ile1701Ile	TRANSCRIPT_gene-RVFV_sL_gp1	1708
NC_014397.1	5157	C	T	RVFV_sL_gp1	protein_coding	synonymous_variant	c.5139C>T	Phe1713Phe	TRANSCRIPT_gene-RVFV_sL_gp1	1720
NC_014397.1	5187	G	A	RVFV_sL_gp1	protein_coding	synonymous_variant	c.5169G>A	Gln1723Gln	TRANSCRIPT_gene-RVFV_sL_gp1	1730
NC_014397.1	5199	C	T	RVFV_sL_gp1	protein_coding	synonymous_variant	c.5181C>T	Val1727Val	TRANSCRIPT_gene-RVFV_sL_gp1	1734
NC_014397.1	5217	T	C	RVFV_sL_gp1	protein_coding	synonymous_variant	c.5199T>C	Ile1733Ile	TRANSCRIPT_gene-RVFV_sL_gp1	1740
NC_014397.1	5235	T	C	RVFV_sL_gp1	protein_coding	synonymous_variant	c.5217T>C	As739Asp	TRANSCRIPT_gene-RVFV_sL_gp1	1746
NC_014397.1	5253	A	C	RVFV_sL_gp1	protein_coding	synonymous_variant	c.5235A>C	Leu1745Leu	TRANSCRIPT_gene-RVFV_sL_gp1	1752
NC_014397.1	5335	A	G	RVFV_sL_gp1	protein_coding	missense_variant	c.5317A>G	Ile1773Val	TRANSCRIPT_gene-RVFV_sL_gp1	1779
NC_014397.1	5349	A	G	RVFV_sL_gp1	protein_coding	synonymous_variant	c.5331A>G	Gln1777Gln	TRANSCRIPT_gene-RVFV_sL_gp1	1784
NC_014397.1	5391	C	T	RVFV_sL_gp1	protein_coding	synonymous_variant	c.5373C>T	Ser1791Ser	TRANSCRIPT_gene-RVFV_sL_gp1	1798
NC_014397.1	5406	G	A	RVFV_sL_gp1	protein_coding	synonymous_variant	c.5388G>A	Arg1796Arg	TRANSCRIPT_gene-RVFV_sL_gp1	1803
NC_014397.1	5433	C	T	RVFV_sL_gp1	protein_coding	synonymous_variant	c.5415C>T	Phe1805Phe	TRANSCRIPT_gene-RVFV_sL_gp1	1812
NC_014397.1	5454	G	A	RVFV_sL_gp1	protein_coding	synonymous_variant	c.5436G>A	Lys1812Lys	TRANSCRIPT_gene-RVFV_sL_gp1	1819
NC_014397.1	5596	C	T	RVFV_sL_gp1	protein_coding	synonymous_variant	c.5578C>T	Leu1860Leu	TRANSCRIPT_gene-RVFV_sL_gp1	1866
NC_014397.1	5658	G	A	C	RVFV_sL_gp1	protein_coding	missense_variant	c.5640G>C	Glu1880Asp	TRANSCRIPT_gene-RVFV_sL_gp1	1887
NC_014397.1	5664	G	A	RVFV_sL_gp1	protein_coding	synonymous_variant	c.5646G>A	Val1882Val	TRANSCRIPT_gene-RVFV_sL_gp1	1889
NC_014397.1	5727	A	G	RVFV_sL_gp1	protein_coding	synonymous_variant	c.5709A>G	Val1903Val	TRANSCRIPT_gene-RVFV_sL_gp1	1910
NC_014397.1	5735	A	G	RVFV_sL_gp1	protein_coding	missense_variant	c.5717A>G	Lys1906Arg	TRANSCRIPT_gene-RVFV_sL_gp1	1913
NC_014397.1	5934	G	A	RVFV_sL_gp1	protein_coding	synonymous_variant	c.5916G>A	Glu1972Glu	TRANSCRIPT_gene-RVFV_sL_gp1	1979
NC_014397.1	5955	C	T	RVFV_sL_gp1	protein_coding	synonymous_variant	c.5937C>T	Phe1979Phe	TRANSCRIPT_gene-RVFV_sL_gp1	1986
NC_014397.1	5968	G	A	RVFV_sL_gp1	protein_coding	missense_variant	c.5950G>A	As984Asn	TRANSCRIPT_gene-RVFV_sL_gp1	1990
NC_014397.1	5970	C	T	RVFV_sL_gp1	protein_coding	synonymous_variant	c.5952C>T	As984Asp	TRANSCRIPT_gene-RVFV_sL_gp1	1991
NC_014397.1	5994	C	T	RVFV_sL_gp1	protein_coding	synonymous_variant	c.5976C>T	Gly1992Gly	TRANSCRIPT_gene-RVFV_sL_gp1	1999
NC_014397.1	6051	T	C	RVFV_sL_gp1	protein_coding	synonymous_variant	c.6033T>C	His2011His	TRANSCRIPT_gene-RVFV_sL_gp1	2018
NC_014397.1	6093	A	G	RVFV_sL_gp1	protein_coding	synonymous_variant	c.6075A>G	Leu2025Leu	TRANSCRIPT_gene-RVFV_sL_gp1	2032
NC_014397.1	6174	C	T	RVFV_sL_gp1	protein_coding	synonymous_variant	c.6156C>T	Ser2052Ser	TRANSCRIPT_gene-RVFV_sL_gp1	2059
NC_014397.1	6183	C	T	RVFV_sL_gp1	protein_coding	synonymous_variant	c.6165C>T	As055Asp	TRANSCRIPT_gene-RVFV_sL_gp1	2062
NC_014397.1	6237	T	C	RVFV_sL_gp1	protein_coding	synonymous_variant	c.6219T>C	Ile2073Ile	TRANSCRIPT_gene-RVFV_sL_gp1	2080
NC_014397.1	6255	A	G	RVFV_sL_gp1	protein_coding	synonymous_variant	c.6237A>G	Glu2079Glu	TRANSCRIPT_gene-RVFV_sL_gp1	2086

## Sheet: CCE.M.segment.SNPs
chrom	pos	ref	alt	gene_name	biotype	trv_type	nucleotide.change	amino.acid.change	featureid	aa.pos
NC_014396.1	35	A	G	RVFV_sM_gp1	protein_coding	synonymous_variant	c.15A>G	Leu5Leu	TRANSCRIPT_gene-RVFV_sM_gp1	13
NC_014396.1	101	A	G	RVFV_sM_gp1	protein_coding	synonymous_variant	c.81A>G	Glu27Glu	TRANSCRIPT_gene-RVFV_sM_gp1	35
NC_014396.1	110	C	T	RVFV_sM_gp1	protein_coding	synonymous_variant	c.90C>T	Cys30Cys	TRANSCRIPT_gene-RVFV_sM_gp1	38
NC_014396.1	125	T	C	RVFV_sM_gp1	protein_coding	synonymous_variant	c.105T>C	Thr35Thr	TRANSCRIPT_gene-RVFV_sM_gp1	43
NC_014396.1	149	T	C	RVFV_sM_gp1	protein_coding	synonymous_variant	c.129T>C	Ala43Ala	TRANSCRIPT_gene-RVFV_sM_gp1	51
NC_014396.1	179	G	A	RVFV_sM_gp1	protein_coding	synonymous_variant	c.159G>A	Pro53Pro	TRANSCRIPT_gene-RVFV_sM_gp1	61
NC_014396.1	194	T	C	RVFV_sM_gp1	protein_coding	synonymous_variant	c.174T>C	Cys58Cys	TRANSCRIPT_gene-RVFV_sM_gp1	66
NC_014396.1	198	A	G	RVFV_sM_gp1	protein_coding	missense_variant	c.178A>G	Ile60Val	TRANSCRIPT_gene-RVFV_sM_gp1	67
NC_014396.1	212	A	G	RVFV_sM_gp1	protein_coding	synonymous_variant	c.192A>G	Arg64Arg	TRANSCRIPT_gene-RVFV_sM_gp1	72
NC_014396.1	245	G	A	RVFV_sM_gp1	protein_coding	synonymous_variant	c.225G>A	Arg75Arg	TRANSCRIPT_gene-RVFV_sM_gp1	83
NC_014396.1	323	C	T	RVFV_sM_gp1	protein_coding	synonymous_variant	c.303C>T	Ser101Ser	TRANSCRIPT_gene-RVFV_sM_gp1	109
NC_014396.1	353	G	A	T	RVFV_sM_gp1	protein_coding	synonymous_variant	c.333G>A	Arg111Arg	TRANSCRIPT_gene-RVFV_sM_gp1	119
NC_014396.1	425	A	G	RVFV_sM_gp1	protein_coding	synonymous_variant	c.405A>G	Ala135Ala	TRANSCRIPT_gene-RVFV_sM_gp1	143
NC_014396.1	473	T	C	RVFV_sM_gp1	protein_coding	synonymous_variant	c.453T>C	Val151Val	TRANSCRIPT_gene-RVFV_sM_gp1	159
NC_014396.1	515	G	A	RVFV_sM_gp1	protein_coding	synonymous_variant	c.495G>A	Gly165Gly	TRANSCRIPT_gene-RVFV_sM_gp1	173
NC_014396.1	614	A	G	RVFV_sM_gp1	protein_coding	synonymous_variant	c.594A>G	Gly198Gly	TRANSCRIPT_gene-RVFV_sM_gp1	206
NC_014396.1	635	G	A	RVFV_sM_gp1	protein_coding	synonymous_variant	c.615G>A	Ser205Ser	TRANSCRIPT_gene-RVFV_sM_gp1	213
NC_014396.1	656	A	G	RVFV_sM_gp1	protein_coding	synonymous_variant	c.636A>G	Leu212Leu	TRANSCRIPT_gene-RVFV_sM_gp1	220
NC_014396.1	713	T	C	RVFV_sM_gp1	protein_coding	synonymous_variant	c.693T>C	Leu231Leu	TRANSCRIPT_gene-RVFV_sM_gp1	239
NC_014396.1	715	T	A	RVFV_sM_gp1	protein_coding	missense_variant	c.695T>A	Leu232Gln	TRANSCRIPT_gene-RVFV_sM_gp1	239
NC_014396.1	731	C	T	RVFV_sM_gp1	protein_coding	synonymous_variant	c.711C>T	Asn237Asn	TRANSCRIPT_gene-RVFV_sM_gp1	245
NC_014396.1	737	C	T	RVFV_sM_gp1	protein_coding	synonymous_variant	c.717C>T	Cys239Cys	TRANSCRIPT_gene-RVFV_sM_gp1	247
NC_014396.1	752	C	T	RVFV_sM_gp1	protein_coding	synonymous_variant	c.732C>T	Leu244Leu	TRANSCRIPT_gene-RVFV_sM_gp1	252
NC_014396.1	767	C	T	RVFV_sM_gp1	protein_coding	synonymous_variant	c.747C>T	His249His	TRANSCRIPT_gene-RVFV_sM_gp1	257
NC_014396.1	776	T	C	RVFV_sM_gp1	protein_coding	synonymous_variant	c.756T>C	Asn252Asn	TRANSCRIPT_gene-RVFV_sM_gp1	260
NC_014396.1	875	G	A	RVFV_sM_gp1	protein_coding	synonymous_variant	c.855G>A	Arg285Arg	TRANSCRIPT_gene-RVFV_sM_gp1	293
NC_014396.1	914	T	C	RVFV_sM_gp1	protein_coding	synonymous_variant	c.894T>C	Pro298Pro	TRANSCRIPT_gene-RVFV_sM_gp1	306
NC_014396.1	926	G	A	RVFV_sM_gp1	protein_coding	synonymous_variant	c.906G>A	Leu302Leu	TRANSCRIPT_gene-RVFV_sM_gp1	310
NC_014396.1	962	A	G	RVFV_sM_gp1	protein_coding	synonymous_variant	c.942A>G	Leu314Leu	TRANSCRIPT_gene-RVFV_sM_gp1	322
NC_014396.1	1103	T	C	RVFV_sM_gp1	protein_coding	synonymous_variant	c.1083T>C	Leu361Leu	TRANSCRIPT_gene-RVFV_sM_gp1	369
NC_014396.1	1142	T	C	RVFV_sM_gp1	protein_coding	synonymous_variant	c.1122T>C	Cys374Cys	TRANSCRIPT_gene-RVFV_sM_gp1	382
NC_014396.1	1163	C	T	RVFV_sM_gp1	protein_coding	synonymous_variant	c.1143C>T	Tyr381Tyr	TRANSCRIPT_gene-RVFV_sM_gp1	389
NC_014396.1	1190	T	C	RVFV_sM_gp1	protein_coding	synonymous_variant	c.1170T>C	Thr390Thr	TRANSCRIPT_gene-RVFV_sM_gp1	398
NC_014396.1	1241	A	G	RVFV_sM_gp1	protein_coding	synonymous_variant	c.1221A>G	Gly407Gly	TRANSCRIPT_gene-RVFV_sM_gp1	415
NC_014396.1	1265	G	A	RVFV_sM_gp1	protein_coding	synonymous_variant	c.1245G>A	Gly415Gly	TRANSCRIPT_gene-RVFV_sM_gp1	423
NC_014396.1	1280	C	T	RVFV_sM_gp1	protein_coding	synonymous_variant	c.1260C>T	Cys420Cys	TRANSCRIPT_gene-RVFV_sM_gp1	428
NC_014396.1	1292	G	A	RVFV_sM_gp1	protein_coding	synonymous_variant	c.1272G>A	Glu424Glu	TRANSCRIPT_gene-RVFV_sM_gp1	432
NC_014396.1	1307	C	T	RVFV_sM_gp1	protein_coding	synonymous_variant	c.1287C>T	Tyr429Tyr	TRANSCRIPT_gene-RVFV_sM_gp1	437
NC_014396.1	1355	A	T	RVFV_sM_gp1	protein_coding	synonymous_variant	c.1335A>T	Ile445Ile	TRANSCRIPT_gene-RVFV_sM_gp1	453
NC_014396.1	1379	G	A	RVFV_sM_gp1	protein_coding	synonymous_variant	c.1359G>A	Lys453Lys	TRANSCRIPT_gene-RVFV_sM_gp1	461
NC_014396.1	1391	A	G	RVFV_sM_gp1	protein_coding	synonymous_variant	c.1371A>G	Val457Val	TRANSCRIPT_gene-RVFV_sM_gp1	465
NC_014396.1	1427	T	A	RVFV_sM_gp1	protein_coding	synonymous_variant	c.1407T>A	Ser469Ser	TRANSCRIPT_gene-RVFV_sM_gp1	477
NC_014396.1	1466	T	C	RVFV_sM_gp1	protein_coding	synonymous_variant	c.1446T>C	Cys482Cys	TRANSCRIPT_gene-RVFV_sM_gp1	490
NC_014396.1	1526	A	T	G	RVFV_sM_gp1	protein_coding	synonymous_variant	c.1506A>G	Ser502Ser	TRANSCRIPT_gene-RVFV_sM_gp1	510
NC_014396.1	1547	A	G	RVFV_sM_gp1	protein_coding	synonymous_variant	c.1527A>G	Gly509Gly	TRANSCRIPT_gene-RVFV_sM_gp1	517
NC_014396.1	1562	A	G	RVFV_sM_gp1	protein_coding	synonymous_variant	c.1542A>G	Gly514Gly	TRANSCRIPT_gene-RVFV_sM_gp1	522
NC_014396.1	1568	G	A	RVFV_sM_gp1	protein_coding	synonymous_variant	c.1548G>A	Gln516Gln	TRANSCRIPT_gene-RVFV_sM_gp1	524
NC_014396.1	1577	C	T	RVFV_sM_gp1	protein_coding	synonymous_variant	c.1557C>T	Ser519Ser	TRANSCRIPT_gene-RVFV_sM_gp1	527
NC_014396.1	1580	C	T	RVFV_sM_gp1	protein_coding	synonymous_variant	c.1560C>T	Thr520Thr	TRANSCRIPT_gene-RVFV_sM_gp1	528
NC_014396.1	1616	T	C	RVFV_sM_gp1	protein_coding	synonymous_variant	c.1596T>C	Ser532Ser	TRANSCRIPT_gene-RVFV_sM_gp1	540
NC_014396.1	1717	A	G	RVFV_sM_gp1	protein_coding	missense_variant	c.1697A>G	As66Gly	TRANSCRIPT_gene-RVFV_sM_gp1	573
NC_014396.1	1787	G	A	RVFV_sM_gp1	protein_coding	synonymous_variant	c.1767G>A	Val589Val	TRANSCRIPT_gene-RVFV_sM_gp1	597
NC_014396.1	1817	T	C	RVFV_sM_gp1	protein_coding	synonymous_variant	c.1797T>C	Cys599Cys	TRANSCRIPT_gene-RVFV_sM_gp1	607
NC_014396.1	1841	T	C	RVFV_sM_gp1	protein_coding	synonymous_variant	c.1821T>C	Leu607Leu	TRANSCRIPT_gene-RVFV_sM_gp1	615
NC_014396.1	1850	G	A	RVFV_sM_gp1	protein_coding	synonymous_variant	c.1830G>A	Leu610Leu	TRANSCRIPT_gene-RVFV_sM_gp1	618
NC_014396.1	1877	T	C	RVFV_sM_gp1	protein_coding	synonymous_variant	c.1857T>C	Asn619Asn	TRANSCRIPT_gene-RVFV_sM_gp1	627
NC_014396.1	1881	C	T	RVFV_sM_gp1	protein_coding	synonymous_variant	c.1861C>T	Leu621Leu	TRANSCRIPT_gene-RVFV_sM_gp1	628
NC_014396.1	1911	A	G	RVFV_sM_gp1	protein_coding	missense_variant	c.1891A>G	Ile631Val	TRANSCRIPT_gene-RVFV_sM_gp1	638
NC_014396.1	1913	A	G	RVFV_sM_gp1	protein_coding	missense_variant	c.1893A>G	Ile631Met	TRANSCRIPT_gene-RVFV_sM_gp1	639
NC_014396.1	1931	C	T	RVFV_sM_gp1	protein_coding	synonymous_variant	c.1911C>T	Ala637Ala	TRANSCRIPT_gene-RVFV_sM_gp1	645
NC_014396.1	1940	A	G	RVFV_sM_gp1	protein_coding	synonymous_variant	c.1920A>G	Ala640Ala	TRANSCRIPT_gene-RVFV_sM_gp1	648
NC_014396.1	1946	C	T	RVFV_sM_gp1	protein_coding	synonymous_variant	c.1926C>T	Asn642Asn	TRANSCRIPT_gene-RVFV_sM_gp1	650
NC_014396.1	1973	A	T	RVFV_sM_gp1	protein_coding	synonymous_variant	c.1953A>T	Gly651Gly	TRANSCRIPT_gene-RVFV_sM_gp1	659
NC_014396.1	2009	T	C	RVFV_sM_gp1	protein_coding	synonymous_variant	c.1989T>C	Pro663Pro	TRANSCRIPT_gene-RVFV_sM_gp1	671
NC_014396.1	2057	G	A	RVFV_sM_gp1	protein_coding	synonymous_variant	c.2037G>A	Leu679Leu	TRANSCRIPT_gene-RVFV_sM_gp1	687
NC_014396.1	2061	T	C	RVFV_sM_gp1	protein_coding	synonymous_variant	c.2041T>C	Leu681Leu	TRANSCRIPT_gene-RVFV_sM_gp1	688
NC_014396.1	2064	T	C	RVFV_sM_gp1	protein_coding	synonymous_variant	c.2044T>C	Leu682Leu	TRANSCRIPT_gene-RVFV_sM_gp1	689
NC_014396.1	2135	T	C	RVFV_sM_gp1	protein_coding	synonymous_variant	c.2115T>C	Ser705Ser	TRANSCRIPT_gene-RVFV_sM_gp1	713
NC_014396.1	2147	T	C	RVFV_sM_gp1	protein_coding	synonymous_variant	c.2127T>C	Val709Val	TRANSCRIPT_gene-RVFV_sM_gp1	717
NC_014396.1	2165	G	A	RVFV_sM_gp1	protein_coding	synonymous_variant	c.2145G>A	Leu715Leu	TRANSCRIPT_gene-RVFV_sM_gp1	723
NC_014396.1	2240	T	C	RVFV_sM_gp1	protein_coding	synonymous_variant	c.2220T>C	As40Asp	TRANSCRIPT_gene-RVFV_sM_gp1	748
NC_014396.1	2285	A	G	RVFV_sM_gp1	protein_coding	synonymous_variant	c.2265A>G	Ser755Ser	TRANSCRIPT_gene-RVFV_sM_gp1	763
NC_014396.1	2303	T	C	RVFV_sM_gp1	protein_coding	synonymous_variant	c.2283T>C	Ser761Ser	TRANSCRIPT_gene-RVFV_sM_gp1	769
NC_014396.1	2327	T	C	RVFV_sM_gp1	protein_coding	synonymous_variant	c.2307T>C	Pro769Pro	TRANSCRIPT_gene-RVFV_sM_gp1	777
NC_014396.1	2330	A	G	RVFV_sM_gp1	protein_coding	synonymous_variant	c.2310A>G	Lys770Lys	TRANSCRIPT_gene-RVFV_sM_gp1	778
NC_014396.1	2333	T	C	RVFV_sM_gp1	protein_coding	synonymous_variant	c.2313T>C	Cys771Cys	TRANSCRIPT_gene-RVFV_sM_gp1	779
NC_014396.1	2334	T	C	RVFV_sM_gp1	protein_coding	synonymous_variant	c.2314T>C	Leu772Leu	TRANSCRIPT_gene-RVFV_sM_gp1	779
NC_014396.1	2345	G	A	RVFV_sM_gp1	protein_coding	synonymous_variant	c.2325G>A	Arg775Arg	TRANSCRIPT_gene-RVFV_sM_gp1	783
NC_014396.1	2354	C	T	RVFV_sM_gp1	protein_coding	synonymous_variant	c.2334C>T	His778His	TRANSCRIPT_gene-RVFV_sM_gp1	786
NC_014396.1	2369	C	T	RVFV_sM_gp1	protein_coding	synonymous_variant	c.2349C>T	Cys783Cys	TRANSCRIPT_gene-RVFV_sM_gp1	791
NC_014396.1	2390	T	C	RVFV_sM_gp1	protein_coding	synonymous_variant	c.2370T>C	Ser790Ser	TRANSCRIPT_gene-RVFV_sM_gp1	798
NC_014396.1	2441	G	A	RVFV_sM_gp1	protein_coding	synonymous_variant	c.2421G>A	Thr807Thr	TRANSCRIPT_gene-RVFV_sM_gp1	815
NC_014396.1	2471	A	G	RVFV_sM_gp1	protein_coding	synonymous_variant	c.2451A>G	Gln817Gln	TRANSCRIPT_gene-RVFV_sM_gp1	825
NC_014396.1	2510	A	T	RVFV_sM_gp1	protein_coding	synonymous_variant	c.2490A>T	Pro830Pro	TRANSCRIPT_gene-RVFV_sM_gp1	838
NC_014396.1	2573	C	T	RVFV_sM_gp1	protein_coding	synonymous_variant	c.2553C>T	Asn851Asn	TRANSCRIPT_gene-RVFV_sM_gp1	859
NC_014396.1	2645	G	A	T	RVFV_sM_gp1	protein_coding	missense_variant	c.2625G>T	Leu875Phe	TRANSCRIPT_gene-RVFV_sM_gp1	883
NC_014396.1	2726	C	T	RVFV_sM_gp1	protein_coding	synonymous_variant	c.2706C>T	Ser902Ser	TRANSCRIPT_gene-RVFV_sM_gp1	910
NC_014396.1	2735	C	T	RVFV_sM_gp1	protein_coding	synonymous_variant	c.2715C>T	Phe905Phe	TRANSCRIPT_gene-RVFV_sM_gp1	913
NC_014396.1	2885	A	G	RVFV_sM_gp1	protein_coding	synonymous_variant	c.2865A>G	Ser955Ser	TRANSCRIPT_gene-RVFV_sM_gp1	963
NC_014396.1	2918	A	T	RVFV_sM_gp1	protein_coding	synonymous_variant	c.2898A>T	Thr966Thr	TRANSCRIPT_gene-RVFV_sM_gp1	974
NC_014396.1	3020	A	G	RVFV_sM_gp1	protein_coding	synonymous_variant	c.3000A>G	Gln1000Gln	TRANSCRIPT_gene-RVFV_sM_gp1	1008
NC_014396.1	3041	A	G	RVFV_sM_gp1	protein_coding	synonymous_variant	c.3021A>G	Val1007Val	TRANSCRIPT_gene-RVFV_sM_gp1	1015
NC_014396.1	3053	A	G	RVFV_sM_gp1	protein_coding	synonymous_variant	c.3033A>G	Leu1011Leu	TRANSCRIPT_gene-RVFV_sM_gp1	1019
NC_014396.1	3068	C	T	RVFV_sM_gp1	protein_coding	synonymous_variant	c.3048C>T	As016Asp	TRANSCRIPT_gene-RVFV_sM_gp1	1024
NC_014396.1	3101	A	G	RVFV_sM_gp1	protein_coding	synonymous_variant	c.3081A>G	Val1027Val	TRANSCRIPT_gene-RVFV_sM_gp1	1035
NC_014396.1	3122	A	G	RVFV_sM_gp1	protein_coding	synonymous_variant	c.3102A>G	Leu1034Leu	TRANSCRIPT_gene-RVFV_sM_gp1	1042
NC_014396.1	3161	G	A	RVFV_sM_gp1	protein_coding	synonymous_variant	c.3141G>A	Arg1047Arg	TRANSCRIPT_gene-RVFV_sM_gp1	1055
NC_014396.1	3218	T	C	RVFV_sM_gp1	protein_coding	synonymous_variant	c.3198T>C	As066Asp	TRANSCRIPT_gene-RVFV_sM_gp1	1074
NC_014396.1	3236	C	T	RVFV_sM_gp1	protein_coding	synonymous_variant	c.3216C>T	Val1072Val	TRANSCRIPT_gene-RVFV_sM_gp1	1080
NC_014396.1	3239	T	C	RVFV_sM_gp1	protein_coding	synonymous_variant	c.3219T>C	Leu1073Leu	TRANSCRIPT_gene-RVFV_sM_gp1	1081
NC_014396.1	3254	A	G	RVFV_sM_gp1	protein_coding	synonymous_variant	c.3234A>G	Gly1078Gly	TRANSCRIPT_gene-RVFV_sM_gp1	1086
NC_014396.1	3263	C	T	RVFV_sM_gp1	protein_coding	synonymous_variant	c.3243C>T	As081Asp	TRANSCRIPT_gene-RVFV_sM_gp1	1089
NC_014396.1	3281	C	T	RVFV_sM_gp1	protein_coding	synonymous_variant	c.3261C>T	His1087His	TRANSCRIPT_gene-RVFV_sM_gp1	1095
NC_014396.1	3353	G	A	RVFV_sM_gp1	protein_coding	synonymous_variant	c.3333G>A	Lys1111Lys	TRANSCRIPT_gene-RVFV_sM_gp1	1119
NC_014396.1	3368	C	T	RVFV_sM_gp1	protein_coding	synonymous_variant	c.3348C>T	Ala1116Ala	TRANSCRIPT_gene-RVFV_sM_gp1	1124
NC_014396.1	3374	T	C	RVFV_sM_gp1	protein_coding	synonymous_variant	c.3354T>C	As118Asp	TRANSCRIPT_gene-RVFV_sM_gp1	1126
NC_014396.1	3488	T	G	RVFV_sM_gp1	protein_coding	synonymous_variant	c.3468T>G	Pro1156Pro	TRANSCRIPT_gene-RVFV_sM_gp1	1164
NC_014396.1	3542	T	C	RVFV_sM_gp1	protein_coding	synonymous_variant	c.3522T>C	Phe1174Phe	TRANSCRIPT_gene-RVFV_sM_gp1	1182
NC_014396.1	3548	C	T	RVFV_sM_gp1	protein_coding	synonymous_variant	c.3528C>T	Leu1176Leu	TRANSCRIPT_gene-RVFV_sM_gp1	1184
NC_014396.1	3568	C	T	RVFV_sM_gp1	protein_coding	missense_variant	c.3548C>T	Thr1183Ile	TRANSCRIPT_gene-RVFV_sM_gp1	1190
NC_014396.1	3596	C	T	RVFV_sM_gp1	protein_coding	synonymous_variant	c.3576C>T	Ala1192Ala	TRANSCRIPT_gene-RVFV_sM_gp1	1200
NC_014396.1	1295	C	T	A	RVFV_sM_gp1	protein_coding	stop_gained	c.1275C>A	Cys425*	TRANSCRIPT_gene-RVFV_sM_gp1	433
NC_014396.1	3302	G	A	C	RVFV_sM_gp1	protein_coding	missense_variant	c.3282G>C	Glu1094Asp	TRANSCRIPT_gene-RVFV_sM_gp1	1102

## Sheet: CCE.S.segment.SNPs
chrom	pos	ref	alt	gene_name	biotype	trv_type	nucleotide.change	amino.acid.change	featureid	aa.pos
NC_014395.1	101	T	A	NSs	protein_coding	missense_variant	c.67T>A	Phe23Ile	TRANSCRIPT_gene-RVFV_sS_gp1	35
NC_014395.1	105	G	A	NSs	protein_coding	missense_variant	c.71G>A	Arg24Lys	TRANSCRIPT_gene-RVFV_sS_gp1	36
NC_014395.1	283	G	A	NSs	protein_coding	synonymous_variant	c.249G>A	Ala83Ala	TRANSCRIPT_gene-RVFV_sS_gp1	95
NC_014395.1	355	G	A	NSs	protein_coding	synonymous_variant	c.321G>A	Leu107Leu	TRANSCRIPT_gene-RVFV_sS_gp1	119
NC_014395.1	432	A	G	NSs	protein_coding	missense_variant	c.398A>G	Asn133Ser	TRANSCRIPT_gene-RVFV_sS_gp1	145
NC_014395.1	436	T	C	NSs	protein_coding	synonymous_variant	c.402T>C	As34Asp	TRANSCRIPT_gene-RVFV_sS_gp1	146
NC_014395.1	445	A	G	NSs	protein_coding	synonymous_variant	c.411A>G	Arg137Arg	TRANSCRIPT_gene-RVFV_sS_gp1	149
NC_014395.1	460	C	T	NSs	protein_coding	synonymous_variant	c.426C>T	Ala142Ala	TRANSCRIPT_gene-RVFV_sS_gp1	154
NC_014395.1	488	A	G	NSs	protein_coding	missense_variant	c.454A>G	Thr152Ala	TRANSCRIPT_gene-RVFV_sS_gp1	164
NC_014395.1	523	C	T	NSs	protein_coding	synonymous_variant	c.489C>T	His163His	TRANSCRIPT_gene-RVFV_sS_gp1	175
NC_014395.1	534	C	T	NSs	protein_coding	missense_variant	c.500C>T	Ala167Val	TRANSCRIPT_gene-RVFV_sS_gp1	179
NC_014395.1	538	T	C	NSs	protein_coding	synonymous_variant	c.504T>C	Thr168Thr	TRANSCRIPT_gene-RVFV_sS_gp1	180
NC_014395.1	544	C	T	NSs	protein_coding	synonymous_variant	c.510C>T	Ala170Ala	TRANSCRIPT_gene-RVFV_sS_gp1	182
NC_014395.1	586	T	C	NSs	protein_coding	synonymous_variant	c.552T>C	As84Asp	TRANSCRIPT_gene-RVFV_sS_gp1	196
NC_014395.1	610	A	G	NSs	protein_coding	synonymous_variant	c.576A>G	Val192Val	TRANSCRIPT_gene-RVFV_sS_gp1	204
NC_014395.1	625	T	C	NSs	protein_coding	synonymous_variant	c.591T>C	Leu197Leu	TRANSCRIPT_gene-RVFV_sS_gp1	209
NC_014395.1	631	A	G	NSs	protein_coding	synonymous_variant	c.597A>G	Gln199Gln	TRANSCRIPT_gene-RVFV_sS_gp1	211
NC_014395.1	651	C	T	NSs	protein_coding	missense_variant	c.617C>T	Ser206Phe	TRANSCRIPT_gene-RVFV_sS_gp1	218
NC_014395.1	670	C	T	NSs	protein_coding	synonymous_variant	c.636C>T	Asn212Asn	TRANSCRIPT_gene-RVFV_sS_gp1	224
NC_014395.1	679	C	T	NSs	protein_coding	synonymous_variant	c.645C>T	Leu215Leu	TRANSCRIPT_gene-RVFV_sS_gp1	227
NC_014395.1	684	T	C	NSs	protein_coding	missense_variant	c.650T>C	Val217Ala	TRANSCRIPT_gene-RVFV_sS_gp1	229
NC_014395.1	724	C	T	NSs	protein_coding	synonymous_variant	c.690C>T	Pro230Pro	TRANSCRIPT_gene-RVFV_sS_gp1	242
NC_014395.1	736	G	A	NSs	protein_coding	synonymous_variant	c.702G>A	Gly234Gly	TRANSCRIPT_gene-RVFV_sS_gp1	246
NC_014395.1	751	T	C	NSs	protein_coding	synonymous_variant	c.717T>C	Ile239Ile	TRANSCRIPT_gene-RVFV_sS_gp1	251
NC_014395.1	758	A	G	NSs	protein_coding	missense_variant	c.724A>G	Ile242Val	TRANSCRIPT_gene-RVFV_sS_gp1	254
NC_014395.1	763	T	C	NSs	protein_coding	synonymous_variant	c.729T>C	Pro243Pro	TRANSCRIPT_gene-RVFV_sS_gp1	255
NC_014395.1	764	C	T	NSs	protein_coding	missense_variant	c.730C>T	Pro244Ser	TRANSCRIPT_gene-RVFV_sS_gp1	256
NC_014395.1	792	A	G	NSs	protein_coding	missense_variant	c.758A>G	Glu253Gly	TRANSCRIPT_gene-RVFV_sS_gp1	265
NC_014395.1	796	G	A	NSs	protein_coding	synonymous_variant	c.762G>A	Glu254Glu	TRANSCRIPT_gene-RVFV_sS_gp1	266
NC_014395.1	933	A	G	NP	protein_coding	synonymous_variant	c.720T>C	Ala240Ala	TRANSCRIPT_gene-RVFV_sS_gp2	312
NC_014395.1	969	C	T	NP	protein_coding	synonymous_variant	c.684G>A	Gly228Gly	TRANSCRIPT_gene-RVFV_sS_gp2	324
NC_014395.1	975	G	A	NP	protein_coding	synonymous_variant	c.678C>T	Ser226Ser	TRANSCRIPT_gene-RVFV_sS_gp2	326
NC_014395.1	987	T	C	NP	protein_coding	synonymous_variant	c.666A>G	Gly222Gly	TRANSCRIPT_gene-RVFV_sS_gp2	330
NC_014395.1	993	G	A	NP	protein_coding	synonymous_variant	c.660C>T	Ala220Ala	TRANSCRIPT_gene-RVFV_sS_gp2	332
NC_014395.1	1026	T	A	NP	protein_coding	synonymous_variant	c.627A>T	Ile209Ile	TRANSCRIPT_gene-RVFV_sS_gp2	343
NC_014395.1	1077	A	G	NP	protein_coding	synonymous_variant	c.576T>C	Val192Val	TRANSCRIPT_gene-RVFV_sS_gp2	360
NC_014395.1	1086	T	C	NP	protein_coding	synonymous_variant	c.567A>G	Lys189Lys	TRANSCRIPT_gene-RVFV_sS_gp2	363
NC_014395.1	1167	T	C	NP	protein_coding	synonymous_variant	c.486A>G	Leu162Leu	TRANSCRIPT_gene-RVFV_sS_gp2	390
NC_014395.1	1177	C	T	NP	protein_coding	missense_variant	c.476G>A	Gly159Glu	TRANSCRIPT_gene-RVFV_sS_gp2	393
NC_014395.1	1191	A	G	NP	protein_coding	synonymous_variant	c.462T>C	As54Asp	TRANSCRIPT_gene-RVFV_sS_gp2	398
NC_014395.1	1215	G	A	NP	protein_coding	synonymous_variant	c.438C>T	His146His	TRANSCRIPT_gene-RVFV_sS_gp2	406
NC_014395.1	1224	A	G	NP	protein_coding	synonymous_variant	c.429T>C	His143His	TRANSCRIPT_gene-RVFV_sS_gp2	409
NC_014395.1	1230	C	T	NP	protein_coding	synonymous_variant	c.423G>A	Pro141Pro	TRANSCRIPT_gene-RVFV_sS_gp2	411
NC_014395.1	1260	A	T	NP	protein_coding	synonymous_variant	c.393T>A	Thr131Thr	TRANSCRIPT_gene-RVFV_sS_gp2	421
NC_014395.1	1349	A	G	NP	protein_coding	synonymous_variant	c.304T>C	Leu102Leu	TRANSCRIPT_gene-RVFV_sS_gp2	451
NC_014395.1	1371	T	C	NP	protein_coding	synonymous_variant	c.282A>G	Glu94Glu	TRANSCRIPT_gene-RVFV_sS_gp2	458
NC_014395.1	1383	A	G	NP	protein_coding	synonymous_variant	c.270T>C	Tyr90Tyr	TRANSCRIPT_gene-RVFV_sS_gp2	462
NC_014395.1	1404	C	T	NP	protein_coding	synonymous_variant	c.249G>A	Val83Val	TRANSCRIPT_gene-RVFV_sS_gp2	469
NC_014395.1	1448	T	G	NP	protein_coding	synonymous_variant	c.205A>C	Arg69Arg	TRANSCRIPT_gene-RVFV_sS_gp2	484
NC_014395.1	1467	T	C	NP	protein_coding	synonymous_variant	c.186A>G	Leu62Leu	TRANSCRIPT_gene-RVFV_sS_gp2	490
NC_014395.1	1533	T	C	NP	protein_coding	synonymous_variant	c.120A>G	Glu40Glu	TRANSCRIPT_gene-RVFV_sS_gp2	512
NC_014395.1	1542	T	C	NP	protein_coding	synonymous_variant	c.111A>G	Arg37Arg	TRANSCRIPT_gene-RVFV_sS_gp2	515

## Sheet: Direct.L.segment.SNPs
chrom	pos	ref	alt	gene_name	biotype	trv_type	nucleotide.change	amino.acid.change	featureid	aa.pos
NC_014397.1	198	C	T	RVFV_sL_gp1	protein_coding	synonymous_variant	c.180C>T	Gly60Gly	TRANSCRIPT_gene-RVFV_sL_gp1	67
NC_014397.1	366	T	C	RVFV_sL_gp1	protein_coding	synonymous_variant	c.348T>C	Thr116Thr	TRANSCRIPT_gene-RVFV_sL_gp1	123
NC_014397.1	507	T	C	RVFV_sL_gp1	protein_coding	synonymous_variant	c.489T>C	Tyr163Tyr	TRANSCRIPT_gene-RVFV_sL_gp1	170
NC_014397.1	516	T	C	RVFV_sL_gp1	protein_coding	synonymous_variant	c.498T>C	Ser166Ser	TRANSCRIPT_gene-RVFV_sL_gp1	173
NC_014397.1	519	T	C	RVFV_sL_gp1	protein_coding	synonymous_variant	c.501T>C	Ala167Ala	TRANSCRIPT_gene-RVFV_sL_gp1	174
NC_014397.1	544	C	T	RVFV_sL_gp1	protein_coding	synonymous_variant	c.526C>T	Leu176Leu	TRANSCRIPT_gene-RVFV_sL_gp1	182
NC_014397.1	627	G	A	RVFV_sL_gp1	protein_coding	synonymous_variant	c.609G>A	Leu203Leu	TRANSCRIPT_gene-RVFV_sL_gp1	210
NC_014397.1	630	C	T	RVFV_sL_gp1	protein_coding	synonymous_variant	c.612C>T	Phe204Phe	TRANSCRIPT_gene-RVFV_sL_gp1	211
NC_014397.1	642	A	T	RVFV_sL_gp1	protein_coding	synonymous_variant	c.624A>T	Ser208Ser	TRANSCRIPT_gene-RVFV_sL_gp1	215
NC_014397.1	744	C	T	RVFV_sL_gp1	protein_coding	synonymous_variant	c.726C>T	Phe242Phe	TRANSCRIPT_gene-RVFV_sL_gp1	249
NC_014397.1	753	A	G	RVFV_sL_gp1	protein_coding	synonymous_variant	c.735A>G	Glu245Glu	TRANSCRIPT_gene-RVFV_sL_gp1	252
NC_014397.1	764	G	A	RVFV_sL_gp1	protein_coding	missense_variant	c.746G>A	Arg249Lys	TRANSCRIPT_gene-RVFV_sL_gp1	256
NC_014397.1	801	G	A	RVFV_sL_gp1	protein_coding	synonymous_variant	c.783G>A	Thr261Thr	TRANSCRIPT_gene-RVFV_sL_gp1	268
NC_014397.1	851	G	A	RVFV_sL_gp1	protein_coding	missense_variant	c.833G>A	Ser278Asn	TRANSCRIPT_gene-RVFV_sL_gp1	285
NC_014397.1	855	C	T	RVFV_sL_gp1	protein_coding	synonymous_variant	c.837C>T	Ser279Ser	TRANSCRIPT_gene-RVFV_sL_gp1	286
NC_014397.1	876	T	C	RVFV_sL_gp1	protein_coding	synonymous_variant	c.858T>C	As86Asp	TRANSCRIPT_gene-RVFV_sL_gp1	293
NC_014397.1	879	G	A	RVFV_sL_gp1	protein_coding	synonymous_variant	c.861G>A	Lys287Lys	TRANSCRIPT_gene-RVFV_sL_gp1	294
NC_014397.1	881	C	T	RVFV_sL_gp1	protein_coding	missense_variant	c.863C>T	Ala288Val	TRANSCRIPT_gene-RVFV_sL_gp1	295
NC_014397.1	922	G	A	RVFV_sL_gp1	protein_coding	missense_variant	c.904G>A	Val302Ile	TRANSCRIPT_gene-RVFV_sL_gp1	308
NC_014397.1	1009	C	T	RVFV_sL_gp1	protein_coding	synonymous_variant	c.991C>T	Leu331Leu	TRANSCRIPT_gene-RVFV_sL_gp1	337
NC_014397.1	1014	C	T	RVFV_sL_gp1	protein_coding	synonymous_variant	c.996C>T	Ser332Ser	TRANSCRIPT_gene-RVFV_sL_gp1	339
NC_014397.1	1020	T	C	RVFV_sL_gp1	protein_coding	synonymous_variant	c.1002T>C	His334His	TRANSCRIPT_gene-RVFV_sL_gp1	341
NC_014397.1	1026	C	T	RVFV_sL_gp1	protein_coding	synonymous_variant	c.1008C>T	Val336Val	TRANSCRIPT_gene-RVFV_sL_gp1	343
NC_014397.1	1038	T	C	RVFV_sL_gp1	protein_coding	synonymous_variant	c.1020T>C	As40Asp	TRANSCRIPT_gene-RVFV_sL_gp1	347
NC_014397.1	1041	G	A	RVFV_sL_gp1	protein_coding	synonymous_variant	c.1023G>A	Leu341Leu	TRANSCRIPT_gene-RVFV_sL_gp1	348
NC_014397.1	1057	C	T	RVFV_sL_gp1	protein_coding	synonymous_variant	c.1039C>T	Leu347Leu	TRANSCRIPT_gene-RVFV_sL_gp1	353
NC_014397.1	1063	G	A	RVFV_sL_gp1	protein_coding	missense_variant	c.1045G>A	Val349Met	TRANSCRIPT_gene-RVFV_sL_gp1	355
NC_014397.1	1065	G	A	RVFV_sL_gp1	protein_coding	synonymous_variant	c.1047G>A	Val349Val	TRANSCRIPT_gene-RVFV_sL_gp1	356
NC_014397.1	1090	T	C	RVFV_sL_gp1	protein_coding	synonymous_variant	c.1072T>C	Leu358Leu	TRANSCRIPT_gene-RVFV_sL_gp1	364
NC_014397.1	1119	C	T	RVFV_sL_gp1	protein_coding	synonymous_variant	c.1101C>T	Asn367Asn	TRANSCRIPT_gene-RVFV_sL_gp1	374
NC_014397.1	1250	G	A	RVFV_sL_gp1	protein_coding	missense_variant	c.1232G>A	Ser411Asn	TRANSCRIPT_gene-RVFV_sL_gp1	418
NC_014397.1	1311	A	G	RVFV_sL_gp1	protein_coding	synonymous_variant	c.1293A>G	Gln431Gln	TRANSCRIPT_gene-RVFV_sL_gp1	438
NC_014397.1	1323	C	T	RVFV_sL_gp1	protein_coding	synonymous_variant	c.1305C>T	As35Asp	TRANSCRIPT_gene-RVFV_sL_gp1	442
NC_014397.1	1332	A	G	RVFV_sL_gp1	protein_coding	synonymous_variant	c.1314A>G	Lys438Lys	TRANSCRIPT_gene-RVFV_sL_gp1	445
NC_014397.1	1350	C	T	RVFV_sL_gp1	protein_coding	synonymous_variant	c.1332C>T	As44Asp	TRANSCRIPT_gene-RVFV_sL_gp1	451
NC_014397.1	1353	C	T	RVFV_sL_gp1	protein_coding	synonymous_variant	c.1335C>T	His445His	TRANSCRIPT_gene-RVFV_sL_gp1	452
NC_014397.1	1419	C	T	RVFV_sL_gp1	protein_coding	synonymous_variant	c.1401C>T	As67Asp	TRANSCRIPT_gene-RVFV_sL_gp1	474
NC_014397.1	1500	T	C	RVFV_sL_gp1	protein_coding	synonymous_variant	c.1482T>C	Gly494Gly	TRANSCRIPT_gene-RVFV_sL_gp1	501
NC_014397.1	1509	G	A	RVFV_sL_gp1	protein_coding	synonymous_variant	c.1491G>A	Glu497Glu	TRANSCRIPT_gene-RVFV_sL_gp1	504
NC_014397.1	1524	C	T	RVFV_sL_gp1	protein_coding	synonymous_variant	c.1506C>T	His502His	TRANSCRIPT_gene-RVFV_sL_gp1	509
NC_014397.1	1605	A	G	RVFV_sL_gp1	protein_coding	synonymous_variant	c.1587A>G	Lys529Lys	TRANSCRIPT_gene-RVFV_sL_gp1	536
NC_014397.1	1626	C	T	RVFV_sL_gp1	protein_coding	synonymous_variant	c.1608C>T	Tyr536Tyr	TRANSCRIPT_gene-RVFV_sL_gp1	543
NC_014397.1	1695	T	C	RVFV_sL_gp1	protein_coding	synonymous_variant	c.1677T>C	His559His	TRANSCRIPT_gene-RVFV_sL_gp1	566
NC_014397.1	1710	T	C	RVFV_sL_gp1	protein_coding	synonymous_variant	c.1692T>C	Phe564Phe	TRANSCRIPT_gene-RVFV_sL_gp1	571
NC_014397.1	1791	A	G	RVFV_sL_gp1	protein_coding	synonymous_variant	c.1773A>G	Leu591Leu	TRANSCRIPT_gene-RVFV_sL_gp1	598
NC_014397.1	1932	T	C	RVFV_sL_gp1	protein_coding	synonymous_variant	c.1914T>C	Ser638Ser	TRANSCRIPT_gene-RVFV_sL_gp1	645
NC_014397.1	2005	G	A	RVFV_sL_gp1	protein_coding	missense_variant	c.1987G>A	Ala663Thr	TRANSCRIPT_gene-RVFV_sL_gp1	669
NC_014397.1	2106	T	C	RVFV_sL_gp1	protein_coding	synonymous_variant	c.2088T>C	Pro696Pro	TRANSCRIPT_gene-RVFV_sL_gp1	703
NC_014397.1	2151	A	G	RVFV_sL_gp1	protein_coding	synonymous_variant	c.2133A>G	Leu711Leu	TRANSCRIPT_gene-RVFV_sL_gp1	718
NC_014397.1	2208	G	A	RVFV_sL_gp1	protein_coding	synonymous_variant	c.2190G>A	Gly730Gly	TRANSCRIPT_gene-RVFV_sL_gp1	737
NC_014397.1	2307	T	C	RVFV_sL_gp1	protein_coding	synonymous_variant	c.2289T>C	Asn763Asn	TRANSCRIPT_gene-RVFV_sL_gp1	770
NC_014397.1	2316	A	G	RVFV_sL_gp1	protein_coding	synonymous_variant	c.2298A>G	Glu766Glu	TRANSCRIPT_gene-RVFV_sL_gp1	773
NC_014397.1	2322	T	C	RVFV_sL_gp1	protein_coding	synonymous_variant	c.2304T>C	Thr768Thr	TRANSCRIPT_gene-RVFV_sL_gp1	775
NC_014397.1	2331	G	A	RVFV_sL_gp1	protein_coding	synonymous_variant	c.2313G>A	Ser771Ser	TRANSCRIPT_gene-RVFV_sL_gp1	778
NC_014397.1	2358	C	T	RVFV_sL_gp1	protein_coding	synonymous_variant	c.2340C>T	Ile780Ile	TRANSCRIPT_gene-RVFV_sL_gp1	787
NC_014397.1	2394	C	T	RVFV_sL_gp1	protein_coding	synonymous_variant	c.2376C>T	Ala792Ala	TRANSCRIPT_gene-RVFV_sL_gp1	799
NC_014397.1	2406	C	T	RVFV_sL_gp1	protein_coding	synonymous_variant	c.2388C>T	Tyr796Tyr	TRANSCRIPT_gene-RVFV_sL_gp1	803
NC_014397.1	2421	T	G	RVFV_sL_gp1	protein_coding	synonymous_variant	c.2403T>G	Leu801Leu	TRANSCRIPT_gene-RVFV_sL_gp1	808
NC_014397.1	2439	C	T	RVFV_sL_gp1	protein_coding	synonymous_variant	c.2421C>T	Phe807Phe	TRANSCRIPT_gene-RVFV_sL_gp1	814
NC_014397.1	2448	C	T	RVFV_sL_gp1	protein_coding	synonymous_variant	c.2430C>T	Ser810Ser	TRANSCRIPT_gene-RVFV_sL_gp1	817
NC_014397.1	2511	C	T	RVFV_sL_gp1	protein_coding	synonymous_variant	c.2493C>T	Phe831Phe	TRANSCRIPT_gene-RVFV_sL_gp1	838
NC_014397.1	2520	G	A	RVFV_sL_gp1	protein_coding	synonymous_variant	c.2502G>A	Gln834Gln	TRANSCRIPT_gene-RVFV_sL_gp1	841
NC_014397.1	2529	C	T	RVFV_sL_gp1	protein_coding	synonymous_variant	c.2511C>T	Asn837Asn	TRANSCRIPT_gene-RVFV_sL_gp1	844
NC_014397.1	2547	C	T	RVFV_sL_gp1	protein_coding	synonymous_variant	c.2529C>T	Leu843Leu	TRANSCRIPT_gene-RVFV_sL_gp1	850
NC_014397.1	2598	T	C	RVFV_sL_gp1	protein_coding	synonymous_variant	c.2580T>C	Phe860Phe	TRANSCRIPT_gene-RVFV_sL_gp1	867
NC_014397.1	2628	A	G	RVFV_sL_gp1	protein_coding	synonymous_variant	c.2610A>G	Val870Val	TRANSCRIPT_gene-RVFV_sL_gp1	877
NC_014397.1	2637	A	G	RVFV_sL_gp1	protein_coding	synonymous_variant	c.2619A>G	Lys873Lys	TRANSCRIPT_gene-RVFV_sL_gp1	880
NC_014397.1	2697	C	T	RVFV_sL_gp1	protein_coding	synonymous_variant	c.2679C>T	Ser893Ser	TRANSCRIPT_gene-RVFV_sL_gp1	900
NC_014397.1	2791	C	T	RVFV_sL_gp1	protein_coding	synonymous_variant	c.2773C>T	Leu925Leu	TRANSCRIPT_gene-RVFV_sL_gp1	931
NC_014397.1	2799	G	A	RVFV_sL_gp1	protein_coding	synonymous_variant	c.2781G>A	Glu927Glu	TRANSCRIPT_gene-RVFV_sL_gp1	934
NC_014397.1	2823	A	G	RVFV_sL_gp1	protein_coding	synonymous_variant	c.2805A>G	Glu935Glu	TRANSCRIPT_gene-RVFV_sL_gp1	942
NC_014397.1	3042	G	A	RVFV_sL_gp1	protein_coding	synonymous_variant	c.3024G>A	Leu1008Leu	TRANSCRIPT_gene-RVFV_sL_gp1	1015
NC_014397.1	3108	A	G	RVFV_sL_gp1	protein_coding	synonymous_variant	c.3090A>G	Lys1030Lys	TRANSCRIPT_gene-RVFV_sL_gp1	1037
NC_014397.1	3283	C	T	RVFV_sL_gp1	protein_coding	synonymous_variant	c.3265C>T	Leu1089Leu	TRANSCRIPT_gene-RVFV_sL_gp1	1095
NC_014397.1	3291	T	C	RVFV_sL_gp1	protein_coding	synonymous_variant	c.3273T>C	Tyr1091Tyr	TRANSCRIPT_gene-RVFV_sL_gp1	1098
NC_014397.1	3318	C	T	RVFV_sL_gp1	protein_coding	synonymous_variant	c.3300C>T	His1100His	TRANSCRIPT_gene-RVFV_sL_gp1	1107
NC_014397.1	3321	A	G	RVFV_sL_gp1	protein_coding	synonymous_variant	c.3303A>G	Gln1101Gln	TRANSCRIPT_gene-RVFV_sL_gp1	1108
NC_014397.1	3348	G	A	RVFV_sL_gp1	protein_coding	synonymous_variant	c.3330G>A	Lys1110Lys	TRANSCRIPT_gene-RVFV_sL_gp1	1117
NC_014397.1	3363	G	A	RVFV_sL_gp1	protein_coding	synonymous_variant	c.3345G>A	Lys1115Lys	TRANSCRIPT_gene-RVFV_sL_gp1	1122
NC_014397.1	3426	T	C	RVFV_sL_gp1	protein_coding	synonymous_variant	c.3408T>C	Ser1136Ser	TRANSCRIPT_gene-RVFV_sL_gp1	1143
NC_014397.1	3465	T	C	RVFV_sL_gp1	protein_coding	synonymous_variant	c.3447T>C	Leu1149Leu	TRANSCRIPT_gene-RVFV_sL_gp1	1156
NC_014397.1	3489	T	C	RVFV_sL_gp1	protein_coding	synonymous_variant	c.3471T>C	Ala1157Ala	TRANSCRIPT_gene-RVFV_sL_gp1	1164
NC_014397.1	3573	G	A	RVFV_sL_gp1	protein_coding	synonymous_variant	c.3555G>A	Val1185Val	TRANSCRIPT_gene-RVFV_sL_gp1	1192
NC_014397.1	3579	G	A	RVFV_sL_gp1	protein_coding	synonymous_variant	c.3561G>A	Glu1187Glu	TRANSCRIPT_gene-RVFV_sL_gp1	1194
NC_014397.1	3630	G	A	RVFV_sL_gp1	protein_coding	synonymous_variant	c.3612G>A	Arg1204Arg	TRANSCRIPT_gene-RVFV_sL_gp1	1211
NC_014397.1	3642	T	A	RVFV_sL_gp1	protein_coding	synonymous_variant	c.3624T>A	Ala1208Ala	TRANSCRIPT_gene-RVFV_sL_gp1	1215
NC_014397.1	3714	T	C	RVFV_sL_gp1	protein_coding	synonymous_variant	c.3696T>C	Val1232Val	TRANSCRIPT_gene-RVFV_sL_gp1	1239
NC_014397.1	3723	A	G	RVFV_sL_gp1	protein_coding	synonymous_variant	c.3705A>G	Gly1235Gly	TRANSCRIPT_gene-RVFV_sL_gp1	1242
NC_014397.1	3819	G	A	RVFV_sL_gp1	protein_coding	synonymous_variant	c.3801G>A	Glu1267Glu	TRANSCRIPT_gene-RVFV_sL_gp1	1274
NC_014397.1	3822	T	C	RVFV_sL_gp1	protein_coding	synonymous_variant	c.3804T>C	Tyr1268Tyr	TRANSCRIPT_gene-RVFV_sL_gp1	1275
NC_014397.1	3835	C	T	RVFV_sL_gp1	protein_coding	synonymous_variant	c.3817C>T	Leu1273Leu	TRANSCRIPT_gene-RVFV_sL_gp1	1279
NC_014397.1	3879	T	C	RVFV_sL_gp1	protein_coding	synonymous_variant	c.3861T>C	Asn1287Asn	TRANSCRIPT_gene-RVFV_sL_gp1	1294
NC_014397.1	3894	A	G	RVFV_sL_gp1	protein_coding	synonymous_variant	c.3876A>G	Gly1292Gly	TRANSCRIPT_gene-RVFV_sL_gp1	1299
NC_014397.1	4015	G	A	RVFV_sL_gp1	protein_coding	missense_variant	c.3997G>A	Val1333Ile	TRANSCRIPT_gene-RVFV_sL_gp1	1339
NC_014397.1	4032	G	A	RVFV_sL_gp1	protein_coding	synonymous_variant	c.4014G>A	Thr1338Thr	TRANSCRIPT_gene-RVFV_sL_gp1	1345
NC_014397.1	4071	C	T	RVFV_sL_gp1	protein_coding	synonymous_variant	c.4053C>T	Ser1351Ser	TRANSCRIPT_gene-RVFV_sL_gp1	1358
NC_014397.1	4089	T	C	RVFV_sL_gp1	protein_coding	synonymous_variant	c.4071T>C	Ser1357Ser	TRANSCRIPT_gene-RVFV_sL_gp1	1364
NC_014397.1	4098	G	A	RVFV_sL_gp1	protein_coding	synonymous_variant	c.4080G>A	Lys1360Lys	TRANSCRIPT_gene-RVFV_sL_gp1	1367
NC_014397.1	4108	T	C	RVFV_sL_gp1	protein_coding	synonymous_variant	c.4090T>C	Leu1364Leu	TRANSCRIPT_gene-RVFV_sL_gp1	1370
NC_014397.1	4110	G	A	RVFV_sL_gp1	protein_coding	synonymous_variant	c.4092G>A	Leu1364Leu	TRANSCRIPT_gene-RVFV_sL_gp1	1371
NC_014397.1	4120	T	C	RVFV_sL_gp1	protein_coding	synonymous_variant	c.4102T>C	Leu1368Leu	TRANSCRIPT_gene-RVFV_sL_gp1	1374
NC_014397.1	4185	C	T	RVFV_sL_gp1	protein_coding	synonymous_variant	c.4167C>T	Pro1389Pro	TRANSCRIPT_gene-RVFV_sL_gp1	1396
NC_014397.1	4272	T	C	RVFV_sL_gp1	protein_coding	synonymous_variant	c.4254T>C	Val1418Val	TRANSCRIPT_gene-RVFV_sL_gp1	1425
NC_014397.1	4428	A	G	RVFV_sL_gp1	protein_coding	synonymous_variant	c.4410A>G	Pro1470Pro	TRANSCRIPT_gene-RVFV_sL_gp1	1477
NC_014397.1	4557	T	C	RVFV_sL_gp1	protein_coding	synonymous_variant	c.4539T>C	Thr1513Thr	TRANSCRIPT_gene-RVFV_sL_gp1	1520
NC_014397.1	4584	G	A	RVFV_sL_gp1	protein_coding	synonymous_variant	c.4566G>A	Arg1522Arg	TRANSCRIPT_gene-RVFV_sL_gp1	1529
NC_014397.1	4671	A	G	RVFV_sL_gp1	protein_coding	synonymous_variant	c.4653A>G	Glu1551Glu	TRANSCRIPT_gene-RVFV_sL_gp1	1558
NC_014397.1	4689	A	G	RVFV_sL_gp1	protein_coding	synonymous_variant	c.4671A>G	Val1557Val	TRANSCRIPT_gene-RVFV_sL_gp1	1564
NC_014397.1	4698	G	A	RVFV_sL_gp1	protein_coding	synonymous_variant	c.4680G>A	Leu1560Leu	TRANSCRIPT_gene-RVFV_sL_gp1	1567
NC_014397.1	4704	C	T	RVFV_sL_gp1	protein_coding	synonymous_variant	c.4686C>T	As562Asp	TRANSCRIPT_gene-RVFV_sL_gp1	1569
NC_014397.1	4788	T	C	RVFV_sL_gp1	protein_coding	synonymous_variant	c.4770T>C	Pro1590Pro	TRANSCRIPT_gene-RVFV_sL_gp1	1597
NC_014397.1	4812	T	C	RVFV_sL_gp1	protein_coding	synonymous_variant	c.4794T>C	Ala1598Ala	TRANSCRIPT_gene-RVFV_sL_gp1	1605
NC_014397.1	4815	A	T	RVFV_sL_gp1	protein_coding	synonymous_variant	c.4797A>T	Pro1599Pro	TRANSCRIPT_gene-RVFV_sL_gp1	1606
NC_014397.1	4836	T	C	RVFV_sL_gp1	protein_coding	synonymous_variant	c.4818T>C	Val1606Val	TRANSCRIPT_gene-RVFV_sL_gp1	1613
NC_014397.1	4848	T	C	RVFV_sL_gp1	protein_coding	synonymous_variant	c.4830T>C	Ala1610Ala	TRANSCRIPT_gene-RVFV_sL_gp1	1617
NC_014397.1	4866	T	C	RVFV_sL_gp1	protein_coding	synonymous_variant	c.4848T>C	Asn1616Asn	TRANSCRIPT_gene-RVFV_sL_gp1	1623
NC_014397.1	4884	T	C	RVFV_sL_gp1	protein_coding	synonymous_variant	c.4866T>C	His1622His	TRANSCRIPT_gene-RVFV_sL_gp1	1629
NC_014397.1	4887	T	C	RVFV_sL_gp1	protein_coding	synonymous_variant	c.4869T>C	Leu1623Leu	TRANSCRIPT_gene-RVFV_sL_gp1	1630
NC_014397.1	4953	A	G	RVFV_sL_gp1	protein_coding	synonymous_variant	c.4935A>G	Leu1645Leu	TRANSCRIPT_gene-RVFV_sL_gp1	1652
NC_014397.1	4968	A	G	RVFV_sL_gp1	protein_coding	synonymous_variant	c.4950A>G	Gln1650Gln	TRANSCRIPT_gene-RVFV_sL_gp1	1657
NC_014397.1	5061	A	T	RVFV_sL_gp1	protein_coding	synonymous_variant	c.5043A>T	Thr1681Thr	TRANSCRIPT_gene-RVFV_sL_gp1	1688
NC_014397.1	5067	C	A	RVFV_sL_gp1	protein_coding	synonymous_variant	c.5049C>A	Thr1683Thr	TRANSCRIPT_gene-RVFV_sL_gp1	1690
NC_014397.1	5070	C	T	RVFV_sL_gp1	protein_coding	synonymous_variant	c.5052C>T	Asn1684Asn	TRANSCRIPT_gene-RVFV_sL_gp1	1691
NC_014397.1	5079	A	G	RVFV_sL_gp1	protein_coding	synonymous_variant	c.5061A>G	Gly1687Gly	TRANSCRIPT_gene-RVFV_sL_gp1	1694
NC_014397.1	5121	A	T	RVFV_sL_gp1	protein_coding	synonymous_variant	c.5103A>T	Ile1701Ile	TRANSCRIPT_gene-RVFV_sL_gp1	1708
NC_014397.1	5157	C	T	RVFV_sL_gp1	protein_coding	synonymous_variant	c.5139C>T	Phe1713Phe	TRANSCRIPT_gene-RVFV_sL_gp1	1720
NC_014397.1	5187	G	A	RVFV_sL_gp1	protein_coding	synonymous_variant	c.5169G>A	Gln1723Gln	TRANSCRIPT_gene-RVFV_sL_gp1	1730
NC_014397.1	5199	C	T	RVFV_sL_gp1	protein_coding	synonymous_variant	c.5181C>T	Val1727Val	TRANSCRIPT_gene-RVFV_sL_gp1	1734
NC_014397.1	5217	T	C	RVFV_sL_gp1	protein_coding	synonymous_variant	c.5199T>C	Ile1733Ile	TRANSCRIPT_gene-RVFV_sL_gp1	1740
NC_014397.1	5235	T	C	RVFV_sL_gp1	protein_coding	synonymous_variant	c.5217T>C	As739Asp	TRANSCRIPT_gene-RVFV_sL_gp1	1746
NC_014397.1	5253	A	C	RVFV_sL_gp1	protein_coding	synonymous_variant	c.5235A>C	Leu1745Leu	TRANSCRIPT_gene-RVFV_sL_gp1	1752
NC_014397.1	5335	A	G	RVFV_sL_gp1	protein_coding	missense_variant	c.5317A>G	Ile1773Val	TRANSCRIPT_gene-RVFV_sL_gp1	1779
NC_014397.1	5349	A	G	RVFV_sL_gp1	protein_coding	synonymous_variant	c.5331A>G	Gln1777Gln	TRANSCRIPT_gene-RVFV_sL_gp1	1784
NC_014397.1	5391	C	T	RVFV_sL_gp1	protein_coding	synonymous_variant	c.5373C>T	Ser1791Ser	TRANSCRIPT_gene-RVFV_sL_gp1	1798
NC_014397.1	5406	G	A	RVFV_sL_gp1	protein_coding	synonymous_variant	c.5388G>A	Arg1796Arg	TRANSCRIPT_gene-RVFV_sL_gp1	1803
NC_014397.1	5433	C	T	RVFV_sL_gp1	protein_coding	synonymous_variant	c.5415C>T	Phe1805Phe	TRANSCRIPT_gene-RVFV_sL_gp1	1812
NC_014397.1	5454	G	A	RVFV_sL_gp1	protein_coding	synonymous_variant	c.5436G>A	Lys1812Lys	TRANSCRIPT_gene-RVFV_sL_gp1	1819
NC_014397.1	5596	C	T	RVFV_sL_gp1	protein_coding	synonymous_variant	c.5578C>T	Leu1860Leu	TRANSCRIPT_gene-RVFV_sL_gp1	1866
NC_014397.1	5664	G	A	RVFV_sL_gp1	protein_coding	synonymous_variant	c.5646G>A	Val1882Val	TRANSCRIPT_gene-RVFV_sL_gp1	1889
NC_014397.1	5727	A	G	RVFV_sL_gp1	protein_coding	synonymous_variant	c.5709A>G	Val1903Val	TRANSCRIPT_gene-RVFV_sL_gp1	1910
NC_014397.1	5735	A	G	RVFV_sL_gp1	protein_coding	missense_variant	c.5717A>G	Lys1906Arg	TRANSCRIPT_gene-RVFV_sL_gp1	1913
NC_014397.1	5934	G	A	RVFV_sL_gp1	protein_coding	synonymous_variant	c.5916G>A	Glu1972Glu	TRANSCRIPT_gene-RVFV_sL_gp1	1979
NC_014397.1	5955	C	T	RVFV_sL_gp1	protein_coding	synonymous_variant	c.5937C>T	Phe1979Phe	TRANSCRIPT_gene-RVFV_sL_gp1	1986
NC_014397.1	5968	G	A	RVFV_sL_gp1	protein_coding	missense_variant	c.5950G>A	As984Asn	TRANSCRIPT_gene-RVFV_sL_gp1	1990
NC_014397.1	5970	C	T	RVFV_sL_gp1	protein_coding	synonymous_variant	c.5952C>T	As984Asp	TRANSCRIPT_gene-RVFV_sL_gp1	1991
NC_014397.1	5994	C	T	RVFV_sL_gp1	protein_coding	synonymous_variant	c.5976C>T	Gly1992Gly	TRANSCRIPT_gene-RVFV_sL_gp1	1999
NC_014397.1	6051	T	C	RVFV_sL_gp1	protein_coding	synonymous_variant	c.6033T>C	His2011His	TRANSCRIPT_gene-RVFV_sL_gp1	2018
NC_014397.1	6093	A	G	RVFV_sL_gp1	protein_coding	synonymous_variant	c.6075A>G	Leu2025Leu	TRANSCRIPT_gene-RVFV_sL_gp1	2032
NC_014397.1	6174	C	T	RVFV_sL_gp1	protein_coding	synonymous_variant	c.6156C>T	Ser2052Ser	TRANSCRIPT_gene-RVFV_sL_gp1	2059
NC_014397.1	6183	C	T	RVFV_sL_gp1	protein_coding	synonymous_variant	c.6165C>T	As055Asp	TRANSCRIPT_gene-RVFV_sL_gp1	2062
NC_014397.1	6237	T	C	RVFV_sL_gp1	protein_coding	synonymous_variant	c.6219T>C	Ile2073Ile	TRANSCRIPT_gene-RVFV_sL_gp1	2080
NC_014397.1	6255	A	G	RVFV_sL_gp1	protein_coding	synonymous_variant	c.6237A>G	Glu2079Glu	TRANSCRIPT_gene-RVFV_sL_gp1	2086

## Sheet: Direct.Msegment.SNPs
chrom	pos	ref	alt	gene_name	biotype	trv_type	nucleotide.change	amino.acid.change	featureid	aa.pos
NC_014396.1	35	A	G	RVFV_sM_gp1	protein_coding	synonymous_variant	c.15A>G	Leu5Leu	TRANSCRIPT_gene-RVFV_sM_gp1	13
NC_014396.1	101	A	G	RVFV_sM_gp1	protein_coding	synonymous_variant	c.81A>G	Glu27Glu	TRANSCRIPT_gene-RVFV_sM_gp1	35
NC_014396.1	110	C	T	RVFV_sM_gp1	protein_coding	synonymous_variant	c.90C>T	Cys30Cys	TRANSCRIPT_gene-RVFV_sM_gp1	38
NC_014396.1	125	T	C	RVFV_sM_gp1	protein_coding	synonymous_variant	c.105T>C	Thr35Thr	TRANSCRIPT_gene-RVFV_sM_gp1	43
NC_014396.1	149	T	C	RVFV_sM_gp1	protein_coding	synonymous_variant	c.129T>C	Ala43Ala	TRANSCRIPT_gene-RVFV_sM_gp1	51
NC_014396.1	179	G	A	RVFV_sM_gp1	protein_coding	synonymous_variant	c.159G>A	Pro53Pro	TRANSCRIPT_gene-RVFV_sM_gp1	61
NC_014396.1	194	T	C	RVFV_sM_gp1	protein_coding	synonymous_variant	c.174T>C	Cys58Cys	TRANSCRIPT_gene-RVFV_sM_gp1	66
NC_014396.1	198	A	G	RVFV_sM_gp1	protein_coding	missense_variant	c.178A>G	Ile60Val	TRANSCRIPT_gene-RVFV_sM_gp1	67
NC_014396.1	212	A	G	RVFV_sM_gp1	protein_coding	synonymous_variant	c.192A>G	Arg64Arg	TRANSCRIPT_gene-RVFV_sM_gp1	72
NC_014396.1	245	G	A	RVFV_sM_gp1	protein_coding	synonymous_variant	c.225G>A	Arg75Arg	TRANSCRIPT_gene-RVFV_sM_gp1	83
NC_014396.1	323	C	T	RVFV_sM_gp1	protein_coding	synonymous_variant	c.303C>T	Ser101Ser	TRANSCRIPT_gene-RVFV_sM_gp1	109
NC_014396.1	425	A	G	RVFV_sM_gp1	protein_coding	synonymous_variant	c.405A>G	Ala135Ala	TRANSCRIPT_gene-RVFV_sM_gp1	143
NC_014396.1	473	T	C	RVFV_sM_gp1	protein_coding	synonymous_variant	c.453T>C	Val151Val	TRANSCRIPT_gene-RVFV_sM_gp1	159
NC_014396.1	515	G	A	RVFV_sM_gp1	protein_coding	synonymous_variant	c.495G>A	Gly165Gly	TRANSCRIPT_gene-RVFV_sM_gp1	173
NC_014396.1	614	A	G	RVFV_sM_gp1	protein_coding	synonymous_variant	c.594A>G	Gly198Gly	TRANSCRIPT_gene-RVFV_sM_gp1	206
NC_014396.1	635	G	A	RVFV_sM_gp1	protein_coding	synonymous_variant	c.615G>A	Ser205Ser	TRANSCRIPT_gene-RVFV_sM_gp1	213
NC_014396.1	656	A	G	RVFV_sM_gp1	protein_coding	synonymous_variant	c.636A>G	Leu212Leu	TRANSCRIPT_gene-RVFV_sM_gp1	220
NC_014396.1	713	T	C	RVFV_sM_gp1	protein_coding	synonymous_variant	c.693T>C	Leu231Leu	TRANSCRIPT_gene-RVFV_sM_gp1	239
NC_014396.1	715	T	A	RVFV_sM_gp1	protein_coding	missense_variant	c.695T>A	Leu232Gln	TRANSCRIPT_gene-RVFV_sM_gp1	239
NC_014396.1	731	C	T	RVFV_sM_gp1	protein_coding	synonymous_variant	c.711C>T	Asn237Asn	TRANSCRIPT_gene-RVFV_sM_gp1	245
NC_014396.1	737	C	T	RVFV_sM_gp1	protein_coding	synonymous_variant	c.717C>T	Cys239Cys	TRANSCRIPT_gene-RVFV_sM_gp1	247
NC_014396.1	752	C	T	RVFV_sM_gp1	protein_coding	synonymous_variant	c.732C>T	Leu244Leu	TRANSCRIPT_gene-RVFV_sM_gp1	252
NC_014396.1	767	C	T	RVFV_sM_gp1	protein_coding	synonymous_variant	c.747C>T	His249His	TRANSCRIPT_gene-RVFV_sM_gp1	257
NC_014396.1	776	T	C	RVFV_sM_gp1	protein_coding	synonymous_variant	c.756T>C	Asn252Asn	TRANSCRIPT_gene-RVFV_sM_gp1	260
NC_014396.1	836	T	A	G	RVFV_sM_gp1	protein_coding	synonymous_variant	c.816T>A	Pro272Pro	TRANSCRIPT_gene-RVFV_sM_gp1	280
NC_014396.1	875	G	A	RVFV_sM_gp1	protein_coding	synonymous_variant	c.855G>A	Arg285Arg	TRANSCRIPT_gene-RVFV_sM_gp1	293
NC_014396.1	914	T	C	RVFV_sM_gp1	protein_coding	synonymous_variant	c.894T>C	Pro298Pro	TRANSCRIPT_gene-RVFV_sM_gp1	306
NC_014396.1	926	G	A	RVFV_sM_gp1	protein_coding	synonymous_variant	c.906G>A	Leu302Leu	TRANSCRIPT_gene-RVFV_sM_gp1	310
NC_014396.1	962	A	G	RVFV_sM_gp1	protein_coding	synonymous_variant	c.942A>G	Leu314Leu	TRANSCRIPT_gene-RVFV_sM_gp1	322
NC_014396.1	1103	T	C	RVFV_sM_gp1	protein_coding	synonymous_variant	c.1083T>C	Leu361Leu	TRANSCRIPT_gene-RVFV_sM_gp1	369
NC_014396.1	1142	T	C	RVFV_sM_gp1	protein_coding	synonymous_variant	c.1122T>C	Cys374Cys	TRANSCRIPT_gene-RVFV_sM_gp1	382
NC_014396.1	1163	C	T	RVFV_sM_gp1	protein_coding	synonymous_variant	c.1143C>T	Tyr381Tyr	TRANSCRIPT_gene-RVFV_sM_gp1	389
NC_014396.1	1190	T	C	RVFV_sM_gp1	protein_coding	synonymous_variant	c.1170T>C	Thr390Thr	TRANSCRIPT_gene-RVFV_sM_gp1	398
NC_014396.1	1241	A	G	RVFV_sM_gp1	protein_coding	synonymous_variant	c.1221A>G	Gly407Gly	TRANSCRIPT_gene-RVFV_sM_gp1	415
NC_014396.1	1265	G	A	RVFV_sM_gp1	protein_coding	synonymous_variant	c.1245G>A	Gly415Gly	TRANSCRIPT_gene-RVFV_sM_gp1	423
NC_014396.1	1280	C	T	RVFV_sM_gp1	protein_coding	synonymous_variant	c.1260C>T	Cys420Cys	TRANSCRIPT_gene-RVFV_sM_gp1	428
NC_014396.1	1292	G	A	RVFV_sM_gp1	protein_coding	synonymous_variant	c.1272G>A	Glu424Glu	TRANSCRIPT_gene-RVFV_sM_gp1	432
NC_014396.1	1295	C	T	A	RVFV_sM_gp1	protein_coding	stop_gained	c.1275C>A	Cys425*	TRANSCRIPT_gene-RVFV_sM_gp1	433
NC_014396.1	1307	C	T	RVFV_sM_gp1	protein_coding	synonymous_variant	c.1287C>T	Tyr429Tyr	TRANSCRIPT_gene-RVFV_sM_gp1	437
NC_014396.1	1355	A	T	RVFV_sM_gp1	protein_coding	synonymous_variant	c.1335A>T	Ile445Ile	TRANSCRIPT_gene-RVFV_sM_gp1	453
NC_014396.1	1379	G	A	RVFV_sM_gp1	protein_coding	synonymous_variant	c.1359G>A	Lys453Lys	TRANSCRIPT_gene-RVFV_sM_gp1	461
NC_014396.1	1391	A	G	RVFV_sM_gp1	protein_coding	synonymous_variant	c.1371A>G	Val457Val	TRANSCRIPT_gene-RVFV_sM_gp1	465
NC_014396.1	1427	T	A	RVFV_sM_gp1	protein_coding	synonymous_variant	c.1407T>A	Ser469Ser	TRANSCRIPT_gene-RVFV_sM_gp1	477
NC_014396.1	1466	T	C	RVFV_sM_gp1	protein_coding	synonymous_variant	c.1446T>C	Cys482Cys	TRANSCRIPT_gene-RVFV_sM_gp1	490
NC_014396.1	1547	A	G	RVFV_sM_gp1	protein_coding	synonymous_variant	c.1527A>G	Gly509Gly	TRANSCRIPT_gene-RVFV_sM_gp1	517
NC_014396.1	1562	A	G	RVFV_sM_gp1	protein_coding	synonymous_variant	c.1542A>G	Gly514Gly	TRANSCRIPT_gene-RVFV_sM_gp1	522
NC_014396.1	1568	G	A	RVFV_sM_gp1	protein_coding	synonymous_variant	c.1548G>A	Gln516Gln	TRANSCRIPT_gene-RVFV_sM_gp1	524
NC_014396.1	1577	C	T	RVFV_sM_gp1	protein_coding	synonymous_variant	c.1557C>T	Ser519Ser	TRANSCRIPT_gene-RVFV_sM_gp1	527
NC_014396.1	1580	C	T	RVFV_sM_gp1	protein_coding	synonymous_variant	c.1560C>T	Thr520Thr	TRANSCRIPT_gene-RVFV_sM_gp1	528
NC_014396.1	1616	T	C	RVFV_sM_gp1	protein_coding	synonymous_variant	c.1596T>C	Ser532Ser	TRANSCRIPT_gene-RVFV_sM_gp1	540
NC_014396.1	1717	A	G	RVFV_sM_gp1	protein_coding	missense_variant	c.1697A>G	As66Gly	TRANSCRIPT_gene-RVFV_sM_gp1	573
NC_014396.1	1787	G	A	RVFV_sM_gp1	protein_coding	synonymous_variant	c.1767G>A	Val589Val	TRANSCRIPT_gene-RVFV_sM_gp1	597
NC_014396.1	1817	T	C	RVFV_sM_gp1	protein_coding	synonymous_variant	c.1797T>C	Cys599Cys	TRANSCRIPT_gene-RVFV_sM_gp1	607
NC_014396.1	1841	T	C	RVFV_sM_gp1	protein_coding	synonymous_variant	c.1821T>C	Leu607Leu	TRANSCRIPT_gene-RVFV_sM_gp1	615
NC_014396.1	1850	G	A	RVFV_sM_gp1	protein_coding	synonymous_variant	c.1830G>A	Leu610Leu	TRANSCRIPT_gene-RVFV_sM_gp1	618
NC_014396.1	1877	T	C	RVFV_sM_gp1	protein_coding	synonymous_variant	c.1857T>C	Asn619Asn	TRANSCRIPT_gene-RVFV_sM_gp1	627
NC_014396.1	1881	C	T	RVFV_sM_gp1	protein_coding	synonymous_variant	c.1861C>T	Leu621Leu	TRANSCRIPT_gene-RVFV_sM_gp1	628
NC_014396.1	1911	A	G	RVFV_sM_gp1	protein_coding	missense_variant	c.1891A>G	Ile631Val	TRANSCRIPT_gene-RVFV_sM_gp1	638
NC_014396.1	1913	A	G	RVFV_sM_gp1	protein_coding	missense_variant	c.1893A>G	Ile631Met	TRANSCRIPT_gene-RVFV_sM_gp1	639
NC_014396.1	1931	C	T	RVFV_sM_gp1	protein_coding	synonymous_variant	c.1911C>T	Ala637Ala	TRANSCRIPT_gene-RVFV_sM_gp1	645
NC_014396.1	1940	A	G	RVFV_sM_gp1	protein_coding	synonymous_variant	c.1920A>G	Ala640Ala	TRANSCRIPT_gene-RVFV_sM_gp1	648
NC_014396.1	1946	C	T	RVFV_sM_gp1	protein_coding	synonymous_variant	c.1926C>T	Asn642Asn	TRANSCRIPT_gene-RVFV_sM_gp1	650
NC_014396.1	1973	A	T	RVFV_sM_gp1	protein_coding	synonymous_variant	c.1953A>T	Gly651Gly	TRANSCRIPT_gene-RVFV_sM_gp1	659
NC_014396.1	2009	T	C	RVFV_sM_gp1	protein_coding	synonymous_variant	c.1989T>C	Pro663Pro	TRANSCRIPT_gene-RVFV_sM_gp1	671
NC_014396.1	2057	G	A	RVFV_sM_gp1	protein_coding	synonymous_variant	c.2037G>A	Leu679Leu	TRANSCRIPT_gene-RVFV_sM_gp1	687
NC_014396.1	2061	T	C	RVFV_sM_gp1	protein_coding	synonymous_variant	c.2041T>C	Leu681Leu	TRANSCRIPT_gene-RVFV_sM_gp1	688
NC_014396.1	2064	T	C	RVFV_sM_gp1	protein_coding	synonymous_variant	c.2044T>C	Leu682Leu	TRANSCRIPT_gene-RVFV_sM_gp1	689
NC_014396.1	2135	T	C	RVFV_sM_gp1	protein_coding	synonymous_variant	c.2115T>C	Ser705Ser	TRANSCRIPT_gene-RVFV_sM_gp1	713
NC_014396.1	2147	T	C	RVFV_sM_gp1	protein_coding	synonymous_variant	c.2127T>C	Val709Val	TRANSCRIPT_gene-RVFV_sM_gp1	717
NC_014396.1	2165	G	A	RVFV_sM_gp1	protein_coding	synonymous_variant	c.2145G>A	Leu715Leu	TRANSCRIPT_gene-RVFV_sM_gp1	723
NC_014396.1	2240	T	C	RVFV_sM_gp1	protein_coding	synonymous_variant	c.2220T>C	As40Asp	TRANSCRIPT_gene-RVFV_sM_gp1	748
NC_014396.1	2285	A	G	RVFV_sM_gp1	protein_coding	synonymous_variant	c.2265A>G	Ser755Ser	TRANSCRIPT_gene-RVFV_sM_gp1	763
NC_014396.1	2303	T	C	RVFV_sM_gp1	protein_coding	synonymous_variant	c.2283T>C	Ser761Ser	TRANSCRIPT_gene-RVFV_sM_gp1	769
NC_014396.1	2327	T	C	RVFV_sM_gp1	protein_coding	synonymous_variant	c.2307T>C	Pro769Pro	TRANSCRIPT_gene-RVFV_sM_gp1	777
NC_014396.1	2330	A	G	RVFV_sM_gp1	protein_coding	synonymous_variant	c.2310A>G	Lys770Lys	TRANSCRIPT_gene-RVFV_sM_gp1	778
NC_014396.1	2333	T	C	RVFV_sM_gp1	protein_coding	synonymous_variant	c.2313T>C	Cys771Cys	TRANSCRIPT_gene-RVFV_sM_gp1	779
NC_014396.1	2334	T	C	RVFV_sM_gp1	protein_coding	synonymous_variant	c.2314T>C	Leu772Leu	TRANSCRIPT_gene-RVFV_sM_gp1	779
NC_014396.1	2345	G	A	RVFV_sM_gp1	protein_coding	synonymous_variant	c.2325G>A	Arg775Arg	TRANSCRIPT_gene-RVFV_sM_gp1	783
NC_014396.1	2354	C	T	RVFV_sM_gp1	protein_coding	synonymous_variant	c.2334C>T	His778His	TRANSCRIPT_gene-RVFV_sM_gp1	786
NC_014396.1	2369	C	T	RVFV_sM_gp1	protein_coding	synonymous_variant	c.2349C>T	Cys783Cys	TRANSCRIPT_gene-RVFV_sM_gp1	791
NC_014396.1	2390	T	C	RVFV_sM_gp1	protein_coding	synonymous_variant	c.2370T>C	Ser790Ser	TRANSCRIPT_gene-RVFV_sM_gp1	798
NC_014396.1	2441	G	A	RVFV_sM_gp1	protein_coding	synonymous_variant	c.2421G>A	Thr807Thr	TRANSCRIPT_gene-RVFV_sM_gp1	815
NC_014396.1	2471	A	G	RVFV_sM_gp1	protein_coding	synonymous_variant	c.2451A>G	Gln817Gln	TRANSCRIPT_gene-RVFV_sM_gp1	825
NC_014396.1	2510	A	T	RVFV_sM_gp1	protein_coding	synonymous_variant	c.2490A>T	Pro830Pro	TRANSCRIPT_gene-RVFV_sM_gp1	838
NC_014396.1	2573	C	T	RVFV_sM_gp1	protein_coding	synonymous_variant	c.2553C>T	Asn851Asn	TRANSCRIPT_gene-RVFV_sM_gp1	859
NC_014396.1	2726	C	T	RVFV_sM_gp1	protein_coding	synonymous_variant	c.2706C>T	Ser902Ser	TRANSCRIPT_gene-RVFV_sM_gp1	910
NC_014396.1	2735	C	T	RVFV_sM_gp1	protein_coding	synonymous_variant	c.2715C>T	Phe905Phe	TRANSCRIPT_gene-RVFV_sM_gp1	913
NC_014396.1	2885	A	G	RVFV_sM_gp1	protein_coding	synonymous_variant	c.2865A>G	Ser955Ser	TRANSCRIPT_gene-RVFV_sM_gp1	963
NC_014396.1	2918	A	T	RVFV_sM_gp1	protein_coding	synonymous_variant	c.2898A>T	Thr966Thr	TRANSCRIPT_gene-RVFV_sM_gp1	974
NC_014396.1	3020	A	G	RVFV_sM_gp1	protein_coding	synonymous_variant	c.3000A>G	Gln1000Gln	TRANSCRIPT_gene-RVFV_sM_gp1	1008
NC_014396.1	3041	A	G	RVFV_sM_gp1	protein_coding	synonymous_variant	c.3021A>G	Val1007Val	TRANSCRIPT_gene-RVFV_sM_gp1	1015
NC_014396.1	3053	A	G	RVFV_sM_gp1	protein_coding	synonymous_variant	c.3033A>G	Leu1011Leu	TRANSCRIPT_gene-RVFV_sM_gp1	1019
NC_014396.1	3068	C	T	RVFV_sM_gp1	protein_coding	synonymous_variant	c.3048C>T	As016Asp	TRANSCRIPT_gene-RVFV_sM_gp1	1024
NC_014396.1	3101	A	G	RVFV_sM_gp1	protein_coding	synonymous_variant	c.3081A>G	Val1027Val	TRANSCRIPT_gene-RVFV_sM_gp1	1035
NC_014396.1	3122	A	G	RVFV_sM_gp1	protein_coding	synonymous_variant	c.3102A>G	Leu1034Leu	TRANSCRIPT_gene-RVFV_sM_gp1	1042
NC_014396.1	3161	G	A	RVFV_sM_gp1	protein_coding	synonymous_variant	c.3141G>A	Arg1047Arg	TRANSCRIPT_gene-RVFV_sM_gp1	1055
NC_014396.1	3218	T	C	RVFV_sM_gp1	protein_coding	synonymous_variant	c.3198T>C	As066Asp	TRANSCRIPT_gene-RVFV_sM_gp1	1074
NC_014396.1	3236	C	T	RVFV_sM_gp1	protein_coding	synonymous_variant	c.3216C>T	Val1072Val	TRANSCRIPT_gene-RVFV_sM_gp1	1080
NC_014396.1	3239	T	C	RVFV_sM_gp1	protein_coding	synonymous_variant	c.3219T>C	Leu1073Leu	TRANSCRIPT_gene-RVFV_sM_gp1	1081
NC_014396.1	3254	A	G	RVFV_sM_gp1	protein_coding	synonymous_variant	c.3234A>G	Gly1078Gly	TRANSCRIPT_gene-RVFV_sM_gp1	1086
NC_014396.1	3263	C	T	RVFV_sM_gp1	protein_coding	synonymous_variant	c.3243C>T	As081Asp	TRANSCRIPT_gene-RVFV_sM_gp1	1089
NC_014396.1	3281	C	T	RVFV_sM_gp1	protein_coding	synonymous_variant	c.3261C>T	His1087His	TRANSCRIPT_gene-RVFV_sM_gp1	1095
NC_014396.1	3353	G	A	RVFV_sM_gp1	protein_coding	synonymous_variant	c.3333G>A	Lys1111Lys	TRANSCRIPT_gene-RVFV_sM_gp1	1119
NC_014396.1	3368	C	T	RVFV_sM_gp1	protein_coding	synonymous_variant	c.3348C>T	Ala1116Ala	TRANSCRIPT_gene-RVFV_sM_gp1	1124
NC_014396.1	3374	T	C	RVFV_sM_gp1	protein_coding	synonymous_variant	c.3354T>C	As118Asp	TRANSCRIPT_gene-RVFV_sM_gp1	1126
NC_014396.1	3488	T	G	RVFV_sM_gp1	protein_coding	synonymous_variant	c.3468T>G	Pro1156Pro	TRANSCRIPT_gene-RVFV_sM_gp1	1164
NC_014396.1	3542	T	C	RVFV_sM_gp1	protein_coding	synonymous_variant	c.3522T>C	Phe1174Phe	TRANSCRIPT_gene-RVFV_sM_gp1	1182
NC_014396.1	3548	C	T	RVFV_sM_gp1	protein_coding	synonymous_variant	c.3528C>T	Leu1176Leu	TRANSCRIPT_gene-RVFV_sM_gp1	1184
NC_014396.1	3568	C	T	RVFV_sM_gp1	protein_coding	missense_variant	c.3548C>T	Thr1183Ile	TRANSCRIPT_gene-RVFV_sM_gp1	1190
NC_014396.1	3596	C	T	RVFV_sM_gp1	protein_coding	synonymous_variant	c.3576C>T	Ala1192Ala	TRANSCRIPT_gene-RVFV_sM_gp1	1200
NC_014396.1	353	G	A	T	RVFV_sM_gp1	protein_coding	synonymous_variant	c.333G>A	Arg111Arg	TRANSCRIPT_gene-RVFV_sM_gp1	119
NC_014396.1	1526	A	T	G	RVFV_sM_gp1	protein_coding	synonymous_variant	c.1506A>G	Ser502Ser	TRANSCRIPT_gene-RVFV_sM_gp1	510
NC_014396.1	3302	G	A	C	RVFV_sM_gp1	protein_coding	missense_variant	c.3282G>C	Glu1094Asp	TRANSCRIPT_gene-RVFV_sM_gp1	1102

## Sheet: Direct.S.segment.SNPs
chrom	pos	ref	alt	gene_name	biotype	trv_type	nucleotide.change	amino.acid.change	featureid	aa.pos
NC_014395.1	101	T	A	NSs	protein_coding	missense_variant	c.67T>A	Phe23Ile	TRANSCRIPT_gene-RVFV_sS_gp1	35
NC_014395.1	105	G	A	NSs	protein_coding	missense_variant	c.71G>A	Arg24Lys	TRANSCRIPT_gene-RVFV_sS_gp1	36
NC_014395.1	283	G	A	NSs	protein_coding	synonymous_variant	c.249G>A	Ala83Ala	TRANSCRIPT_gene-RVFV_sS_gp1	95
NC_014395.1	355	G	A	NSs	protein_coding	synonymous_variant	c.321G>A	Leu107Leu	TRANSCRIPT_gene-RVFV_sS_gp1	119
NC_014395.1	432	A	G	NSs	protein_coding	missense_variant	c.398A>G	Asn133Ser	TRANSCRIPT_gene-RVFV_sS_gp1	145
NC_014395.1	436	T	C	NSs	protein_coding	synonymous_variant	c.402T>C	As34Asp	TRANSCRIPT_gene-RVFV_sS_gp1	146
NC_014395.1	445	A	G	NSs	protein_coding	synonymous_variant	c.411A>G	Arg137Arg	TRANSCRIPT_gene-RVFV_sS_gp1	149
NC_014395.1	460	C	T	NSs	protein_coding	synonymous_variant	c.426C>T	Ala142Ala	TRANSCRIPT_gene-RVFV_sS_gp1	154
NC_014395.1	488	A	G	NSs	protein_coding	missense_variant	c.454A>G	Thr152Ala	TRANSCRIPT_gene-RVFV_sS_gp1	164
NC_014395.1	523	C	T	NSs	protein_coding	synonymous_variant	c.489C>T	His163His	TRANSCRIPT_gene-RVFV_sS_gp1	175
NC_014395.1	534	C	T	NSs	protein_coding	missense_variant	c.500C>T	Ala167Val	TRANSCRIPT_gene-RVFV_sS_gp1	179
NC_014395.1	538	T	C	NSs	protein_coding	synonymous_variant	c.504T>C	Thr168Thr	TRANSCRIPT_gene-RVFV_sS_gp1	180
NC_014395.1	544	C	T	NSs	protein_coding	synonymous_variant	c.510C>T	Ala170Ala	TRANSCRIPT_gene-RVFV_sS_gp1	182
NC_014395.1	586	T	C	NSs	protein_coding	synonymous_variant	c.552T>C	As84Asp	TRANSCRIPT_gene-RVFV_sS_gp1	196
NC_014395.1	610	A	G	NSs	protein_coding	synonymous_variant	c.576A>G	Val192Val	TRANSCRIPT_gene-RVFV_sS_gp1	204
NC_014395.1	625	T	C	NSs	protein_coding	synonymous_variant	c.591T>C	Leu197Leu	TRANSCRIPT_gene-RVFV_sS_gp1	209
NC_014395.1	631	A	G	NSs	protein_coding	synonymous_variant	c.597A>G	Gln199Gln	TRANSCRIPT_gene-RVFV_sS_gp1	211
NC_014395.1	651	C	T	NSs	protein_coding	missense_variant	c.617C>T	Ser206Phe	TRANSCRIPT_gene-RVFV_sS_gp1	218
NC_014395.1	670	C	T	NSs	protein_coding	synonymous_variant	c.636C>T	Asn212Asn	TRANSCRIPT_gene-RVFV_sS_gp1	224
NC_014395.1	679	C	T	NSs	protein_coding	synonymous_variant	c.645C>T	Leu215Leu	TRANSCRIPT_gene-RVFV_sS_gp1	227
NC_014395.1	684	T	C	NSs	protein_coding	missense_variant	c.650T>C	Val217Ala	TRANSCRIPT_gene-RVFV_sS_gp1	229
NC_014395.1	724	C	T	NSs	protein_coding	synonymous_variant	c.690C>T	Pro230Pro	TRANSCRIPT_gene-RVFV_sS_gp1	242
NC_014395.1	736	G	A	NSs	protein_coding	synonymous_variant	c.702G>A	Gly234Gly	TRANSCRIPT_gene-RVFV_sS_gp1	246
NC_014395.1	751	T	C	NSs	protein_coding	synonymous_variant	c.717T>C	Ile239Ile	TRANSCRIPT_gene-RVFV_sS_gp1	251
NC_014395.1	758	A	G	NSs	protein_coding	missense_variant	c.724A>G	Ile242Val	TRANSCRIPT_gene-RVFV_sS_gp1	254
NC_014395.1	763	T	C	NSs	protein_coding	synonymous_variant	c.729T>C	Pro243Pro	TRANSCRIPT_gene-RVFV_sS_gp1	255
NC_014395.1	764	C	T	NSs	protein_coding	missense_variant	c.730C>T	Pro244Ser	TRANSCRIPT_gene-RVFV_sS_gp1	256
NC_014395.1	792	A	G	NSs	protein_coding	missense_variant	c.758A>G	Glu253Gly	TRANSCRIPT_gene-RVFV_sS_gp1	265
NC_014395.1	796	G	A	NSs	protein_coding	synonymous_variant	c.762G>A	Glu254Glu	TRANSCRIPT_gene-RVFV_sS_gp1	266
NC_014395.1	933	A	G	NP	protein_coding	synonymous_variant	c.720T>C	Ala240Ala	TRANSCRIPT_gene-RVFV_sS_gp2	312
NC_014395.1	969	C	T	NP	protein_coding	synonymous_variant	c.684G>A	Gly228Gly	TRANSCRIPT_gene-RVFV_sS_gp2	324
NC_014395.1	975	G	A	NP	protein_coding	synonymous_variant	c.678C>T	Ser226Ser	TRANSCRIPT_gene-RVFV_sS_gp2	326
NC_014395.1	987	T	C	NP	protein_coding	synonymous_variant	c.666A>G	Gly222Gly	TRANSCRIPT_gene-RVFV_sS_gp2	330
NC_014395.1	993	G	A	NP	protein_coding	synonymous_variant	c.660C>T	Ala220Ala	TRANSCRIPT_gene-RVFV_sS_gp2	332
NC_014395.1	1026	T	A	NP	protein_coding	synonymous_variant	c.627A>T	Ile209Ile	TRANSCRIPT_gene-RVFV_sS_gp2	343
NC_014395.1	1077	A	G	NP	protein_coding	synonymous_variant	c.576T>C	Val192Val	TRANSCRIPT_gene-RVFV_sS_gp2	360
NC_014395.1	1086	T	C	NP	protein_coding	synonymous_variant	c.567A>G	Lys189Lys	TRANSCRIPT_gene-RVFV_sS_gp2	363
NC_014395.1	1167	T	C	NP	protein_coding	synonymous_variant	c.486A>G	Leu162Leu	TRANSCRIPT_gene-RVFV_sS_gp2	390
NC_014395.1	1177	C	T	NP	protein_coding	missense_variant	c.476G>A	Gly159Glu	TRANSCRIPT_gene-RVFV_sS_gp2	393
NC_014395.1	1191	A	G	NP	protein_coding	synonymous_variant	c.462T>C	As54Asp	TRANSCRIPT_gene-RVFV_sS_gp2	398
NC_014395.1	1215	G	A	NP	protein_coding	synonymous_variant	c.438C>T	His146His	TRANSCRIPT_gene-RVFV_sS_gp2	406
NC_014395.1	1224	A	G	NP	protein_coding	synonymous_variant	c.429T>C	His143His	TRANSCRIPT_gene-RVFV_sS_gp2	409
NC_014395.1	1230	C	T	NP	protein_coding	synonymous_variant	c.423G>A	Pro141Pro	TRANSCRIPT_gene-RVFV_sS_gp2	411
NC_014395.1	1260	A	T	NP	protein_coding	synonymous_variant	c.393T>A	Thr131Thr	TRANSCRIPT_gene-RVFV_sS_gp2	421
NC_014395.1	1349	A	G	NP	protein_coding	synonymous_variant	c.304T>C	Leu102Leu	TRANSCRIPT_gene-RVFV_sS_gp2	451
NC_014395.1	1371	T	C	NP	protein_coding	synonymous_variant	c.282A>G	Glu94Glu	TRANSCRIPT_gene-RVFV_sS_gp2	458
NC_014395.1	1383	A	G	NP	protein_coding	synonymous_variant	c.270T>C	Tyr90Tyr	TRANSCRIPT_gene-RVFV_sS_gp2	462
NC_014395.1	1404	C	T	NP	protein_coding	synonymous_variant	c.249G>A	Val83Val	TRANSCRIPT_gene-RVFV_sS_gp2	469
NC_014395.1	1448	T	G	NP	protein_coding	synonymous_variant	c.205A>C	Arg69Arg	TRANSCRIPT_gene-RVFV_sS_gp2	484
NC_014395.1	1467	T	C	NP	protein_coding	synonymous_variant	c.186A>G	Leu62Leu	TRANSCRIPT_gene-RVFV_sS_gp2	490
NC_014395.1	1533	T	C	NP	protein_coding	synonymous_variant	c.120A>G	Glu40Glu	TRANSCRIPT_gene-RVFV_sS_gp2	512
NC_014395.1	1542	T	C	NP	protein_coding	synonymous_variant	c.111A>G	Arg37Arg	TRANSCRIPT_gene-RVFV_sS_gp2	515
